# Supplementary material for: [Bis(pyridin-2-yl) selenide-κ2 N,N′]tetra­chloridotin(IV)
Source: Acta Crystallogr Sect E Struct Rep Online. 2012 Jun 30;68(Pt 7):m983. doi: 10.1107/S160053681202586X (PMC3393232; doi:10.1107/S160053681202586X)
Supplement: Supplementary file 1 [file e-68-0m983-sup1.cif]

##############################################################################
#                                                                            #
# This CIF contains the data in a paper accepted for publication in          #
# Acta Crystallographica Section E. It conforms to the requirements of       #
# Notes for Authors for Acta Crystallographica Section E, and has been       #
# peer reviewed under the auspices of the IUCr Commission on Journals.       #
#                                                                            #
# Full details of the Crystallographic Information File format               #
# are given in the paper "The Crystallographic Information File (CIF):       #
# a New Standard Archive File for Crystallography" by S. R. Hall, F. H.      #
# Allen and I. D. Brown [Acta Cryst. (1991), A47, 655-685].                  #
#                                                                            #
# The current version of the core CIF dictionary is obtainable from          #
# ftp://ftp.iucr.org/pub/cif_core.dic.                                       #
#                                                                            #
# Software is freely available for graphical display of the structure(s)     #
# in this CIF. For information consult the CIF software page                 #
# http://www.iucr.org/resources/cif/software.                                #
#                                                                            #
# This file may be used for bona fide research purposes within the           #
# scientific community so long as proper attribution is given to the journal # 
# article from which it was obtained.                                        #
#                                                                            #
##############################################################################
data_global
_audit_creation_method     'from SHELXL97 CIF and IUCr SHELXL97-template'
_journal_date_recd_electronic     2012-06-04
_journal_date_accepted     2012-06-07
_journal_name_full     'Acta Crystallographica, Section E'
_journal_year     2012
_journal_volume     68
_journal_issue      7
_journal_page_first     m983
_journal_page_last     m983
_journal_paper_category     QM
_journal_paper_doi     10.1107/S160053681202586X
_journal_coeditor_code     CV5309
_publ_contact_author_name     'Gunay Z. Mammadova'
_publ_contact_author_address
;
Baku State University, Z. Khalilov St. 23, Baku, AZ-1148, Azerbaijan
;
_publ_contact_author_email     'gunka479@mail.ru'
_publ_contact_author_fax     '+994(012)4983376'
_publ_contact_author_phone     '+994(012)5108547'
_publ_section_title
;
[Bis(pyridin-2-yl) selenide-\k^2^<i>N</i>,<i>N</i>']tetrachloridotin(IV)
;
_publ_section_title_footnote     .
loop_
    _publ_author_name
    _publ_author_footnote
    _publ_author_address
    'Gunay Z. Mammadova' .
;
Baku State University,
Z. Khalilov St 23, Baku, AZ-1148, Azerbaijan
;
    'Zhanna V. Matsulevich' .
;
R.E. Alekseev Nizhny Novgorod State Technical University,
24 Minin St, Nizhny Novgorod, 603950, Russian Federation
;
    'Vladimir K. Osmanov' .
;
R.E. Alekseev Nizhny Novgorod State Technical University,
24 Minin St, Nizhny Novgorod, 603950, Russian Federation
;
    'Alexander V. Borisov' .
;
R.E. Alekseev Nizhny Novgorod State Technical University,
24 Minin St, Nizhny Novgorod, 603950, Russian Federation
;
    'Victor N. Khrustalev' .
;
X-Ray Structural Centre,
A.N. Nesmeyanov Institute of Organoelement Compounds,
Russian Academy of Sciences,
28 Vavilov St, B-334, Moscow 119991, Russian Federation
;
_publ_section_synopsis     .
data_I
_audit_creation_method     SHELXL-97
_chemical_name_systematic
;
[Bis(pyridin-2-yl) selenide-\k^2^<i>N</i>,<i>N</i>']tetrachloridotin(IV)
;
_chemical_name_common     ?
_chemical_formula_moiety     'C10 H8 Cl4 N2 Se Sn'
_chemical_formula_sum     'C10 H8 Cl4 N2 Se Sn'
_chemical_formula_iupac     '[Sn Cl4 (C10 H8 N2 Se)]'
_chemical_formula_weight     495.63
_chemical_melting_point     ?
_symmetry_cell_setting     monoclinic
_symmetry_space_group_name_H-M     'P 21/c'
_symmetry_space_group_name_Hall     '-P 2ybc'
loop_
    _symmetry_equiv_pos_as_xyz
    'x, y, z'
    '-x, y+1/2, -z+1/2'
    '-x, -y, -z'
    'x, -y-1/2, z-1/2'
_cell_length_a     8.0835(4)
_cell_length_b     12.2153(5)
_cell_length_c     14.4710(6)
_cell_angle_alpha     90.00
_cell_angle_beta     101.2080(10)
_cell_angle_gamma     90.00
_cell_volume     1401.65(11)
_cell_formula_units_Z     4
_cell_measurement_reflns_used     9615
_cell_measurement_theta_min     2.20
_cell_measurement_theta_max     30.02
_cell_measurement_temperature     100(2)
_exptl_crystal_description     prism
_exptl_crystal_colour     yellow
_exptl_crystal_size_max     0.30
_exptl_crystal_size_mid     0.24
_exptl_crystal_size_min     0.15
_exptl_crystal_density_diffrn     2.349
_exptl_crystal_density_meas     ?
_exptl_crystal_density_method     'not measured'
_exptl_crystal_F_000     936
_exptl_absorpt_coefficient_mu     5.163
_exptl_absorpt_correction_type     multi-scan
_exptl_absorpt_process_details     '[SADABS; Sheldrick, 1998)'
_exptl_absorpt_correction_T_min     0.306
_exptl_absorpt_correction_T_max     0.511
_exptl_special_details     ?
_diffrn_ambient_temperature     100(2)
_diffrn_radiation_type     MoK\a
_diffrn_radiation_wavelength     0.71073
_diffrn_radiation_source     'fine-focus sealed tube'
_diffrn_radiation_monochromator     graphite
_diffrn_measurement_device_type     'Bruker SMART 1K CCD'
_diffrn_measurement_method     '\f and \w scans'
_diffrn_detector_area_resol_mean     ?
_diffrn_reflns_number     16245
_diffrn_reflns_av_R_equivalents     0.0260
_diffrn_reflns_av_sigmaI/netI     0.0206
_diffrn_reflns_theta_min     2.20
_diffrn_reflns_theta_max     30.02
_diffrn_reflns_theta_full     30.02
_diffrn_measured_fraction_theta_max     0.997
_diffrn_measured_fraction_theta_full     0.997
_diffrn_reflns_limit_h_min     -11
_diffrn_reflns_limit_h_max     11
_diffrn_reflns_limit_k_min     -17
_diffrn_reflns_limit_k_max     17
_diffrn_reflns_limit_l_min     -20
_diffrn_reflns_limit_l_max     20
_refine_special_details
;
Refinement of <i>F</i>^2^ against ALL reflections. The weighted <i>R</i>-factor
<i>wR</i> and goodness of fit <i>S</i> are based on <i>F</i>^2^, conventional
<i>R</i>-factors <i>R</i> are based on <i>F</i>, with <i>F</i> set to zero for
negative <i>F</i>^2^. The threshold expression of <i>F</i>^2^ >
\s(<i>F</i>^2^) is used only for calculating <i>R</i>-factors(gt) <i>etc</i>.
and is not relevant to the choice of reflections for refinement.
<i>R</i>-factors based on <i>F</i>^2^ are statistically about twice as large
as those based on <i>F</i>, and <i>R</i>- factors based on ALL data will be
even larger.
;
_reflns_number_total     4096
_reflns_number_gt     3723
_reflns_threshold_expression     'I>2\s(I)'
_refine_ls_structure_factor_coef     Fsqd
_refine_ls_matrix_type     full
_refine_ls_R_factor_all     0.0285
_refine_ls_R_factor_gt     0.0252
_refine_ls_wR_factor_gt     0.0553
_refine_ls_wR_factor_ref     0.0578
_refine_ls_goodness_of_fit_ref     1.000
_refine_ls_restrained_S_all     1.000
_refine_ls_number_reflns     4096
_refine_ls_number_parameters     163
_refine_ls_number_restraints     0
_refine_ls_hydrogen_treatment     constr
_refine_ls_weighting_scheme     calc
_refine_ls_weighting_details
             'calc w=1/[\s^2^(Fo^2^)+(0.018P)^2^+5.2P] where P=(Fo^2^+2Fc^2^)/3'
_atom_sites_solution_hydrogens     geom
_atom_sites_solution_primary     direct
_atom_sites_solution_secondary     difmap
_refine_ls_shift/su_max     0.001
_refine_ls_shift/su_mean     0.000
_refine_diff_density_max     1.636
_refine_diff_density_min     -1.097
_refine_ls_extinction_method     none
_refine_ls_extinction_coef     ?
loop_
    _atom_type_symbol
    _atom_type_description
    _atom_type_scat_dispersion_real
    _atom_type_scat_dispersion_imag
    _atom_type_scat_source
    'C' 'C' 0.0033 0.0016
                         'International Tables Vol C Tables 4.2.6.8 and 6.1.1.4'
    'H' 'H' 0.0000 0.0000
                         'International Tables Vol C Tables 4.2.6.8 and 6.1.1.4'
    'N' 'N' 0.0061 0.0033
                         'International Tables Vol C Tables 4.2.6.8 and 6.1.1.4'
    'Cl' 'Cl' 0.1484 0.1585
                         'International Tables Vol C Tables 4.2.6.8 and 6.1.1.4'
    'Se' 'Se' -0.0929 2.2259
                         'International Tables Vol C Tables 4.2.6.8 and 6.1.1.4'
    'Sn' 'Sn' -0.6537 1.4246
                         'International Tables Vol C Tables 4.2.6.8 and 6.1.1.4'
_computing_data_collection     'SMART (Bruker, 1998)'
_computing_cell_refinement     'SAINT (Bruker, 1998)'
_computing_data_reduction     'SAINT (Bruker, 1998)'
_computing_structure_solution     'SHELXTL (Sheldrick, 2008)'
_computing_structure_refinement     'SHELXTL (Sheldrick, 2008)'
_computing_molecular_graphics     'SHELXTL (Sheldrick, 2008)'
_computing_publication_material     'SHELXTL (Sheldrick, 2008)'
loop_
    _atom_site_type_symbol
    _atom_site_label
    _atom_site_fract_x
    _atom_site_fract_y
    _atom_site_fract_z
    _atom_site_U_iso_or_equiv
    _atom_site_adp_type
    _atom_site_calc_flag
    _atom_site_refinement_flags
    _atom_site_occupancy
    _atom_site_symmetry_multiplicity
    _atom_site_disorder_assembly
    _atom_site_disorder_group
    Sn Sn1 0.381830(19) 0.755376(12) 0.120929(11) 0.01034(5) Uani d . 1 1 . .
    Se Se1 -0.08948(3) 0.76213(2) 0.108418(18) 0.01534(6) Uani d . 1 1 . .
    Cl Cl1 0.46143(7) 0.84715(5) -0.00939(4) 0.01648(11) Uani d . 1 1 . .
    Cl Cl2 0.59551(7) 0.84559(5) 0.23278(4) 0.01729(11) Uani d . 1 1 . .
    Cl Cl3 0.27580(8) 0.67096(5) 0.24510(4) 0.01741(11) Uani d . 1 1 . .
    Cl Cl4 0.54619(7) 0.59645(5) 0.10454(4) 0.01745(11) Uani d . 1 1 . .
    N N1 0.2061(3) 0.89921(17) 0.12452(14) 0.0129(4) Uani d . 1 1 . .
    N N2 0.1674(3) 0.68416(17) 0.01238(14) 0.0131(4) Uani d . 1 1 . .
    C C1 0.0371(3) 0.8955(2) 0.11795(17) 0.0145(4) Uani d . 1 1 . .
    C C2 -0.0569(3) 0.9903(2) 0.12213(18) 0.0177(5) Uani d . 1 1 . .
    H H2 -0.1758 0.9862 0.1167 0.021 Uiso calc R 1 1 . .
    C C3 0.0241(3) 1.0905(2) 0.13423(18) 0.0182(5) Uani d . 1 1 . .
    H H3 -0.0382 1.1556 0.1387 0.022 Uiso calc R 1 1 . .
    C C4 0.1969(3) 1.0950(2) 0.13974(18) 0.0184(5) Uani d . 1 1 . .
    H H4 0.2551 1.1629 0.1477 0.022 Uiso calc R 1 1 . .
    C C5 0.2831(3) 0.9981(2) 0.13332(17) 0.0156(4) Uani d . 1 1 . .
    H H5 0.4011 1.0012 0.1352 0.019 Uiso calc R 1 1 . .
    C C6 0.0019(3) 0.68436(19) 0.01536(17) 0.0134(4) Uani d . 1 1 . .
    C C7 -0.1159(3) 0.6267(2) -0.04941(18) 0.0167(5) Uani d . 1 1 . .
    H H7 -0.2316 0.6271 -0.0450 0.020 Uiso calc R 1 1 . .
    C C8 -0.0625(3) 0.5688(2) -0.12034(18) 0.0187(5) Uani d . 1 1 . .
    H H8 -0.1401 0.5266 -0.1639 0.022 Uiso calc R 1 1 . .
    C C9 0.1063(3) 0.5734(2) -0.12678(17) 0.0176(5) Uani d . 1 1 . .
    H H9 0.1451 0.5369 -0.1765 0.021 Uiso calc R 1 1 . .
    C C10 0.2175(3) 0.6317(2) -0.06004(17) 0.0153(4) Uani d . 1 1 . .
    H H10 0.3328 0.6351 -0.0651 0.018 Uiso calc R 1 1 . .
loop_
    _atom_site_aniso_label
    _atom_site_aniso_U_11
    _atom_site_aniso_U_22
    _atom_site_aniso_U_33
    _atom_site_aniso_U_12
    _atom_site_aniso_U_13
    _atom_site_aniso_U_23
    Sn1 0.00923(7) 0.01100(8) 0.01039(8) 0.00012(5) 0.00091(5) -0.00026(5)
    Se1 0.01033(11) 0.01823(12) 0.01802(12) -0.00126(8) 0.00412(9) -0.00212(9)
    Cl1 0.0171(3) 0.0176(3) 0.0157(3) -0.0012(2) 0.0055(2) 0.0024(2)
    Cl2 0.0152(2) 0.0166(3) 0.0178(3) -0.0017(2) -0.0023(2) -0.0027(2)
    Cl3 0.0206(3) 0.0184(3) 0.0138(2) -0.0021(2) 0.0049(2) 0.0021(2)
    Cl4 0.0161(3) 0.0151(3) 0.0203(3) 0.0045(2) 0.0014(2) -0.0015(2)
    N1 0.0133(9) 0.0124(9) 0.0131(9) 0.0010(7) 0.0025(7) 0.0002(7)
    N2 0.0120(9) 0.0135(9) 0.0132(9) 0.0004(7) 0.0012(7) -0.0006(7)
    C1 0.0154(10) 0.0161(11) 0.0120(10) 0.0006(8) 0.0028(8) 0.0000(8)
    C2 0.0177(11) 0.0197(12) 0.0168(11) 0.0035(9) 0.0058(9) 0.0009(9)
    C3 0.0261(13) 0.0138(11) 0.0165(11) 0.0055(9) 0.0087(10) 0.0033(9)
    C4 0.0250(13) 0.0122(10) 0.0184(11) 0.0015(9) 0.0053(10) -0.0007(9)
    C5 0.0160(11) 0.0142(10) 0.0169(11) 0.0004(8) 0.0038(9) 0.0016(9)
    C6 0.0130(10) 0.0112(10) 0.0157(11) 0.0003(8) 0.0018(8) 0.0012(8)
    C7 0.0138(10) 0.0155(11) 0.0187(11) -0.0013(8) -0.0018(9) 0.0017(9)
    C8 0.0206(12) 0.0142(11) 0.0174(11) 0.0022(9) -0.0061(9) 0.0004(9)
    C9 0.0226(12) 0.0159(11) 0.0127(11) 0.0031(9) -0.0007(9) -0.0016(8)
    C10 0.0154(10) 0.0166(11) 0.0138(10) 0.0030(8) 0.0024(8) -0.0021(8)
_geom_special_details
;
All e.s.d.'s (except the e.s.d. in the dihedral angle between two l.s. planes)
are estimated using the full covariance matrix. The cell e.s.d.'s are taken
into account individually in the estimation of e.s.d.'s in distances, angles
and torsion angles; correlations between e.s.d.'s in cell parameters are only
used when they are defined by crystal symmetry. An approximate (isotropic)
treatment of cell e.s.d.'s is used for estimating e.s.d.'s involving l.s.
planes.
;
loop_
    _geom_bond_atom_site_label_1
    _geom_bond_atom_site_label_2
    _geom_bond_site_symmetry_2
    _geom_bond_distance
    _geom_bond_publ_flag
    Sn1 N1 . 2.266(2) ?
    Sn1 N2 . 2.274(2) ?
    Sn1 Cl3 . 2.3717(6) ?
    Sn1 Cl1 . 2.3873(6) ?
    Sn1 Cl4 . 2.3901(6) ?
    Sn1 Cl2 . 2.3939(6) ?
    Se1 C6 . 1.910(2) ?
    Se1 C1 . 1.914(2) ?
    N1 C1 . 1.351(3) ?
    N1 C5 . 1.353(3) ?
    N2 C6 . 1.347(3) ?
    N2 C10 . 1.356(3) ?
    C1 C2 . 1.393(3) ?
    C2 C3 . 1.383(4) ?
    C2 H2 . 0.9500 ?
    C3 C4 . 1.385(4) ?
    C3 H3 . 0.9500 ?
    C4 C5 . 1.385(3) ?
    C4 H4 . 0.9500 ?
    C5 H5 . 0.9500 ?
    C6 C7 . 1.391(3) ?
    C7 C8 . 1.383(4) ?
    C7 H7 . 0.9500 ?
    C8 C9 . 1.387(4) ?
    C8 H8 . 0.9500 ?
    C9 C10 . 1.382(3) ?
    C9 H9 . 0.9500 ?
    C10 H10 . 0.9500 ?
loop_
    _geom_angle_atom_site_label_1
    _geom_angle_atom_site_label_2
    _geom_angle_atom_site_label_3
    _geom_angle_site_symmetry_1
    _geom_angle_site_symmetry_3
    _geom_angle
    _geom_angle_publ_flag
    N1 Sn1 N2 . . 85.14(7) ?
    N1 Sn1 Cl3 . . 89.95(5) ?
    N2 Sn1 Cl3 . . 91.02(5) ?
    N1 Sn1 Cl1 . . 85.44(5) ?
    N2 Sn1 Cl1 . . 85.43(5) ?
    Cl3 Sn1 Cl1 . . 174.40(2) ?
    N1 Sn1 Cl4 . . 174.23(5) ?
    N2 Sn1 Cl4 . . 89.11(5) ?
    Cl3 Sn1 Cl4 . . 90.68(2) ?
    Cl1 Sn1 Cl4 . . 93.59(2) ?
    N1 Sn1 Cl2 . . 90.05(5) ?
    N2 Sn1 Cl2 . . 174.98(5) ?
    Cl3 Sn1 Cl2 . . 90.42(2) ?
    Cl1 Sn1 Cl2 . . 92.76(2) ?
    Cl4 Sn1 Cl2 . . 95.68(2) ?
    C6 Se1 C1 . . 101.51(10) ?
    C1 N1 C5 . . 118.5(2) ?
    C1 N1 Sn1 . . 127.01(16) ?
    C5 N1 Sn1 . . 114.52(16) ?
    C6 N2 C10 . . 118.3(2) ?
    C6 N2 Sn1 . . 127.28(16) ?
    C10 N2 Sn1 . . 114.38(16) ?
    N1 C1 C2 . . 121.4(2) ?
    N1 C1 Se1 . . 123.52(18) ?
    C2 C1 Se1 . . 114.99(18) ?
    C3 C2 C1 . . 119.5(2) ?
    C3 C2 H2 . . 120.2 ?
    C1 C2 H2 . . 120.2 ?
    C2 C3 C4 . . 119.3(2) ?
    C2 C3 H3 . . 120.4 ?
    C4 C3 H3 . . 120.4 ?
    C3 C4 C5 . . 118.5(2) ?
    C3 C4 H4 . . 120.7 ?
    C5 C4 H4 . . 120.7 ?
    N1 C5 C4 . . 122.7(2) ?
    N1 C5 H5 . . 118.6 ?
    C4 C5 H5 . . 118.6 ?
    N2 C6 C7 . . 122.1(2) ?
    N2 C6 Se1 . . 123.11(18) ?
    C7 C6 Se1 . . 114.76(18) ?
    C8 C7 C6 . . 119.2(2) ?
    C8 C7 H7 . . 120.4 ?
    C6 C7 H7 . . 120.4 ?
    C7 C8 C9 . . 118.8(2) ?
    C7 C8 H8 . . 120.6 ?
    C9 C8 H8 . . 120.6 ?
    C10 C9 C8 . . 119.2(2) ?
    C10 C9 H9 . . 120.4 ?
    C8 C9 H9 . . 120.4 ?
    N2 C10 C9 . . 122.2(2) ?
    N2 C10 H10 . . 118.9 ?
    C9 C10 H10 . . 118.9 ?
loop_
    _geom_torsion_atom_site_label_1
    _geom_torsion_atom_site_label_2
    _geom_torsion_atom_site_label_3
    _geom_torsion_atom_site_label_4
    _geom_torsion_site_symmetry_1
    _geom_torsion_site_symmetry_2
    _geom_torsion_site_symmetry_3
    _geom_torsion_site_symmetry_4
    _geom_torsion
    _geom_torsion_publ_flag
    N2 Sn1 N1 C1 . . . . 37.1(2) ?
    Cl3 Sn1 N1 C1 . . . . -53.95(19) ?
    Cl1 Sn1 N1 C1 . . . . 122.9(2) ?
    Cl2 Sn1 N1 C1 . . . . -144.38(19) ?
    N2 Sn1 N1 C5 . . . . -142.22(17) ?
    Cl3 Sn1 N1 C5 . . . . 126.76(17) ?
    Cl1 Sn1 N1 C5 . . . . -56.43(16) ?
    Cl2 Sn1 N1 C5 . . . . 36.33(17) ?
    N1 Sn1 N2 C6 . . . . -42.8(2) ?
    Cl3 Sn1 N2 C6 . . . . 47.1(2) ?
    Cl1 Sn1 N2 C6 . . . . -128.6(2) ?
    Cl4 Sn1 N2 C6 . . . . 137.7(2) ?
    N1 Sn1 N2 C10 . . . . 140.65(18) ?
    Cl3 Sn1 N2 C10 . . . . -129.48(17) ?
    Cl1 Sn1 N2 C10 . . . . 54.85(17) ?
    Cl4 Sn1 N2 C10 . . . . -38.82(17) ?
    C5 N1 C1 C2 . . . . -1.4(4) ?
    Sn1 N1 C1 C2 . . . . 179.31(17) ?
    C5 N1 C1 Se1 . . . . -178.36(18) ?
    Sn1 N1 C1 Se1 . . . . 2.4(3) ?
    C6 Se1 C1 N1 . . . . -45.9(2) ?
    C6 Se1 C1 C2 . . . . 136.94(19) ?
    N1 C1 C2 C3 . . . . -0.7(4) ?
    Se1 C1 C2 C3 . . . . 176.52(19) ?
    C1 C2 C3 C4 . . . . 1.5(4) ?
    C2 C3 C4 C5 . . . . -0.3(4) ?
    C1 N1 C5 C4 . . . . 2.7(4) ?
    Sn1 N1 C5 C4 . . . . -177.9(2) ?
    C3 C4 C5 N1 . . . . -1.9(4) ?
    C10 N2 C6 C7 . . . . 4.4(3) ?
    Sn1 N2 C6 C7 . . . . -172.03(18) ?
    C10 N2 C6 Se1 . . . . -176.05(18) ?
    Sn1 N2 C6 Se1 . . . . 7.5(3) ?
    C1 Se1 C6 N2 . . . . 40.4(2) ?
    C1 Se1 C6 C7 . . . . -140.06(19) ?
    N2 C6 C7 C8 . . . . -1.2(4) ?
    Se1 C6 C7 C8 . . . . 179.23(19) ?
    C6 C7 C8 C9 . . . . -2.4(4) ?
    C7 C8 C9 C10 . . . . 2.7(4) ?
    C6 N2 C10 C9 . . . . -4.1(4) ?
    Sn1 N2 C10 C9 . . . . 172.81(19) ?
    C8 C9 C10 N2 . . . . 0.5(4) ?
loop_
    _geom_hbond_atom_site_label_D
    _geom_hbond_atom_site_label_H
    _geom_hbond_atom_site_label_A
    _geom_hbond_site_symmetry_A
    _geom_hbond_distance_DH
    _geom_hbond_distance_HA
    _geom_hbond_distance_DA
    _geom_hbond_angle_DHA
    _geom_hbond_publ_flag
    C3 H3 Cl3 2_555 0.95 2.79 3.3965(18) 122 yes
    C8 H8 Cl2 4_475 0.95 2.83 3.3126(18) 113 yes
    C8 H8 Cl3 3_565 0.95 2.81 3.6870(19) 154 no
_iucr_refine_instructions_details
;
TITL I in P2(1)/c
CELL 0.71073   8.0835  12.2153  14.4710  90.000 101.208  90.000
ZERR    4.00   0.0004   0.0005   0.0006   0.000   0.001   0.000
LATT  1
SYMM -X, 0.5+Y, 0.5-Z
SFAC C H N CL SE SN
UNIT 40 32 8 16 4 4
TEMP -173.0
SIZE 0.30 0.24 0.15
L.S. 12
BOND $H
ACTA
CONF
WGHT    0.018000    5.200000
FVAR       0.26954
SN1   6    0.381830    0.755376    0.120929    11.00000    0.00923    0.01100 =
         0.01039   -0.00026    0.00091    0.00012
SE1   5   -0.089478    0.762132    0.108418    11.00000    0.01033    0.01823 =
         0.01802   -0.00212    0.00412   -0.00126
CL1   4    0.461434    0.847149   -0.009393    11.00000    0.01709    0.01756 =
         0.01572    0.00236    0.00547   -0.00124
CL2   4    0.595514    0.845586    0.232780    11.00000    0.01522    0.01658 =
         0.01783   -0.00267   -0.00234   -0.00174
CL3   4    0.275795    0.670965    0.245096    11.00000    0.02056    0.01843 =
         0.01384    0.00214    0.00485   -0.00214
CL4   4    0.546193    0.596452    0.104541    11.00000    0.01611    0.01510 =
         0.02027   -0.00146    0.00140    0.00454
N1    3    0.206063    0.899207    0.124523    11.00000    0.01331    0.01240 =
         0.01307    0.00021    0.00246    0.00100
N2    3    0.167402    0.684157    0.012380    11.00000    0.01195    0.01355 =
         0.01320   -0.00058    0.00119    0.00042
C1    1    0.037088    0.895502    0.117947    11.00000    0.01538    0.01610 =
         0.01195    0.00002    0.00280    0.00064
C2    1   -0.056896    0.990323    0.122133    11.00000    0.01768    0.01969 =
         0.01676    0.00087    0.00582    0.00351
AFIX  43
H2    2   -0.175752    0.986191    0.116715    11.00000   -1.20000
AFIX   0
C3    1    0.024086    1.090541    0.134235    11.00000    0.02614    0.01380 =
         0.01654    0.00326    0.00875    0.00549
AFIX  43
H3    2   -0.038185    1.155632    0.138724    11.00000   -1.20000
AFIX   0
C4    1    0.196942    1.094974    0.139738    11.00000    0.02497    0.01217 =
         0.01837   -0.00074    0.00534    0.00147
AFIX  43
H4    2    0.255130    1.162928    0.147735    11.00000   -1.20000
AFIX   0
C5    1    0.283073    0.998088    0.133318    11.00000    0.01597    0.01423 =
         0.01695    0.00160    0.00380    0.00038
AFIX  43
H5    2    0.401102    1.001182    0.135166    11.00000   -1.20000
AFIX   0
C6    1    0.001919    0.684362    0.015356    11.00000    0.01298    0.01119 =
         0.01570    0.00123    0.00176    0.00028
C7    1   -0.115909    0.626713   -0.049405    11.00000    0.01378    0.01551 =
         0.01875    0.00173   -0.00178   -0.00131
AFIX  43
H7    2   -0.231633    0.627127   -0.044979    11.00000   -1.20000
AFIX   0
C8    1   -0.062503    0.568771   -0.120338    11.00000    0.02060    0.01416 =
         0.01737    0.00040   -0.00614    0.00215
AFIX  43
H8    2   -0.140082    0.526553   -0.163871    11.00000   -1.20000
AFIX   0
C9    1    0.106342    0.573399   -0.126781    11.00000    0.02263    0.01593 =
         0.01270   -0.00163   -0.00072    0.00309
AFIX  43
H9    2    0.145130    0.536905   -0.176505    11.00000   -1.20000
AFIX   0
C10   1    0.217494    0.631706   -0.060038    11.00000    0.01542    0.01665 =
         0.01379   -0.00209    0.00238    0.00295
AFIX  43
H10   2    0.332816    0.635141   -0.065076    11.00000   -1.20000
HKLF 4
REM  M659 in P2(1)/c
REM R1 =  0.0252 for   3723 Fo > 4sig(Fo)  and  0.0285 for all   4096 data
REM    163 parameters refined using      0 restraints
END
WGHT      0.0178      3.2450
REM Highest difference peak  1.636,  deepest hole -1.097,  1-sigma level  0.132
Q1    1  -0.1474  0.7570  0.1366  11.00000  0.05    1.64
Q2    1   0.5474  0.9029  0.1049  11.00000  0.05    1.13
Q3    1   0.4603  0.6484 -0.0097  11.00000  0.05    0.93
Q4    1   0.2825  0.8312  0.2451  11.00000  0.05    0.91
Q5    1   0.4053  1.1554  0.2637  11.00000  0.05    0.87
Q6    1   0.3055  0.7409  0.1505  11.00000  0.05    0.64
Q7    1  -0.0283  0.4028 -0.1205  11.00000  0.05    0.53
Q8    1  -0.0752  0.7128  0.1057  11.00000  0.05    0.52
Q9    1  -0.0793  0.5760 -0.0733  11.00000  0.05    0.51
Q10   1   0.0998  1.0825  0.1243  11.00000  0.05    0.49
Q11   1   0.1625  0.9034  0.1607  11.00000  0.05    0.46
Q12   1   0.1594  0.6147 -0.0917  11.00000  0.05    0.46
Q13   1   0.1081  0.6600  0.0303  11.00000  0.05    0.46
Q14   1  -0.0015  1.0344  0.1479  11.00000  0.05    0.45
Q15   1   0.5321  0.6009  0.0470  11.00000  0.05    0.45
Q16   1  -0.0167  0.8396  0.1077  11.00000  0.05    0.44
Q17   1  -0.2143  1.1162  0.0522  11.00000  0.05    0.43
Q18   1   0.5165  0.8966  0.2294  11.00000  0.05    0.42
Q19   1   0.6954  0.8474 -0.0066  11.00000  0.05    0.42
Q20   1   0.1203  1.1207  0.0536  11.00000  0.05    0.42
;
