# Supplementary material for: [Bis(pyridin-2-yl) selenide-κ2 N,N′]tetra­chloridotin(IV)
Source: Acta Crystallogr Sect E Struct Rep Online. 2012 Jun 30;68(Pt 7):m983. doi: 10.1107/S160053681202586X (PMC3393232; doi:10.1107/S160053681202586X)
Supplement: Supplementary file 2 [file e-68-0m983-Isup2.hkl]

# 
# h,k,l, Fc-squared, Fo-squared, sigma(Fo-squared) and status flag 
# 
data_I
_shelx_title ' M659 in P2(1)/c' 
_shelx_refln_list_code          4 
_shelx_F_calc_maximum      370.81 
_exptl_crystal_F_000       936.00 
_reflns_d_resolution_high  0.7102 
 
loop_ 
 _symmetry_equiv_pos_as_xyz 
 'x, y, z' 
 '-x, y+1/2, -z+1/2' 
 '-x, -y, -z' 
 'x, -y-1/2, z-1/2' 
 
_cell_length_a     8.0835 
_cell_length_b    12.2153 
_cell_length_c    14.4710 
_cell_angle_alpha  90.000 
_cell_angle_beta  101.208 
_cell_angle_gamma  90.000 
 
_shelx_F_squared_multiplier     1.000 
 
loop_ 
 _refln_index_h 
 _refln_index_k 
 _refln_index_l 
 _refln_F_squared_calc 
 _refln_F_squared_meas 
 _refln_F_squared_sigma 
 _refln_observed_status 
   1   0   0     2015.85     2387.31     42.29 o 
   2   0   0    17135.08    18483.22    310.94 o 
   3   0   0     1631.44     1494.12     31.01 o 
   4   0   0    18332.01    17804.83    302.99 o 
   5   0   0     1841.94     2054.88     48.93 o 
   6   0   0    18934.31    19113.72    328.04 o 
   7   0   0     2417.75     2309.87     50.73 o 
   8   0   0     1989.79     2007.32     59.85 o 
   9   0   0     2688.01     2665.04     74.94 o 
  10   0   0     3443.90     3546.29    133.38 o 
  11   0   0     5866.86     6432.43    221.20 o 
   1   1   0    13509.88    14053.49    230.98 o 
   2   1   0    57830.43    54995.09    650.24 o 
   3   1   0     4030.98     4330.94     55.79 o 
   4   1   0     6217.62     6481.70     81.60 o 
   5   1   0     5775.43     5934.20     95.37 o 
   6   1   0     8922.10     9149.52    115.33 o 
   7   1   0      184.28      161.02      8.69 o 
   8   1   0     5754.79     5948.59     99.82 o 
   9   1   0     8863.67     9351.57    151.33 o 
  10   1   0     3050.17     3199.75     72.75 o 
  11   1   0     3767.06     3983.21    105.99 o 
   0   2   0    85945.08    77113.82   4351.90 o 
   1   2   0     7252.66     7603.05    121.97 o 
   2   2   0     1547.71     1489.71     21.00 o 
   3   2   0     7051.95     7236.94     89.08 o 
   4   2   0    34757.68    35421.18    420.66 o 
   5   2   0     1424.41     1332.96     25.44 o 
   6   2   0     9097.08     9139.34    115.18 o 
   7   2   0     4412.15     4349.89     66.38 o 
   8   2   0     6715.37     6574.65     96.76 o 
   9   2   0     3416.81     3506.72     92.51 o 
  10   2   0     4482.49     4751.58    100.36 o 
  11   2   0     3170.90     3195.53     75.33 o 
   1   3   0     5508.70     5702.95     70.24 o 
   2   3   0    76493.78    73498.86    868.95 o 
   3   3   0     4487.71     4633.52     58.74 o 
   4   3   0    12478.58    12528.58    152.60 o 
   5   3   0     4191.02     3978.88     65.54 o 
   6   3   0     9346.96     9520.63    119.85 o 
   7   3   0      547.10      517.53     18.02 o 
   8   3   0     7000.53     6941.47    113.97 o 
   9   3   0     5620.14     5602.01    112.71 o 
  10   3   0     1622.89     1639.10     47.18 o 
   0   4   0     4730.12     4543.29     98.52 o 
   1   4   0     1218.93     1263.33     18.52 o 
   2   4   0       89.70       64.70      6.64 o 
   3   4   0    15327.71    16338.02    196.54 o 
   4   4   0    39431.17    39626.22    685.62 o 
   5   4   0        9.05        9.46      3.98 o 
   6   4   0     4832.42     4798.38     64.50 o 
   7   4   0     9647.40     9721.76    152.83 o 
   8   4   0     5492.32     5622.89     95.83 o 
   9   4   0     5151.21     5451.00    111.32 o 
  10   4   0     3068.83     3029.37     72.43 o 
   1   5   0      305.65      243.79      9.77 o 
   2   5   0    53082.60    52091.74    689.57 o 
   3   5   0     3768.77     3784.76     55.30 o 
   4   5   0     7058.24     6800.16     86.18 o 
   5   5   0    17185.20    17356.58    210.99 o 
   6   5   0    20012.92    20532.23    307.11 o 
   7   5   0     8107.43     8249.17    132.69 o 
   8   5   0     8871.19     9264.81    215.46 o 
   9   5   0     1357.12     1259.07     35.46 o 
  10   5   0       20.30       25.28     14.35 o 
   0   6   0    23465.16    24450.54    413.63 o 
   1   6   0      433.16      462.76      9.88 o 
   2   6   0     5901.26     5844.69     82.24 o 
   3   6   0     1524.28     1355.10     24.92 o 
   4   6   0    25665.99    26063.59    341.89 o 
   5   6   0     1115.47     1092.08     22.98 o 
   6   6   0     3135.56     3112.03     57.89 o 
   7   6   0    12193.76    12318.08    192.32 o 
   8   6   0     1851.66     1864.04     66.52 o 
   9   6   0      113.39       84.38     13.18 o 
  10   6   0     1356.29     1318.98     44.20 o 
   1   7   0       64.05       78.41      6.62 o 
   2   7   0    29152.91    29013.39    379.41 o 
   3   7   0      964.45      884.21     20.74 o 
   4   7   0     2457.59     2344.18     44.87 o 
   5   7   0    10582.71    10756.27    170.02 o 
   6   7   0    24717.72    25638.40    382.64 o 
   7   7   0     4041.89     4045.92     74.21 o 
   8   7   0     4547.28     4616.19     84.30 o 
   9   7   0     1270.31     1213.92     34.97 o 
  10   7   0       92.09       84.94     22.63 o 
   0   8   0    31363.58    31672.79    746.22 o 
   1   8   0     2487.46     2520.06     36.59 o 
   2   8   0     1994.06     1772.24     27.93 o 
   3   8   0     1932.96     1727.05     31.80 o 
   4   8   0    18161.59    18635.57    381.02 o 
   5   8   0     1339.54     1267.69     31.52 o 
   6   8   0     5227.68     5111.55     89.59 o 
   7   8   0     5529.49     5619.66    153.04 o 
   8   8   0     1797.56     1694.31     41.98 o 
   9   8   0      944.99      856.70     30.25 o 
   1   9   0      870.10      823.96     16.75 o 
   2   9   0    26003.84    26894.78    354.08 o 
   3   9   0     1000.06      967.54     22.31 o 
   4   9   0     5324.71     5216.27     79.21 o 
   5   9   0      577.75      522.33     20.17 o 
   6   9   0     3665.97     3646.98     69.71 o 
   7   9   0       32.48       21.49     11.02 o 
   8   9   0      273.01      225.11     17.97 o 
   9   9   0     4447.34     4517.07    107.31 o 
   0  10   0    17972.48    18472.03    319.70 o 
   1  10   0     5183.57     5106.94     76.44 o 
   2  10   0     1036.89      939.58     22.26 o 
   3  10   0     2598.42     2664.37     68.64 o 
   4  10   0    16334.19    16308.72    250.00 o 
   5  10   0      665.83      626.83     22.79 o 
   6  10   0     5180.68     5329.67     95.79 o 
   7  10   0     2213.97     2110.60     54.78 o 
   8  10   0     3714.25     3914.38     90.68 o 
   9  10   0     2628.39     2779.66     73.00 o 
   1  11   0     2126.36     2061.01     37.94 o 
   2  11   0    12562.07    13177.04    181.82 o 
   3  11   0      460.79      424.63     17.74 o 
   4  11   0     1488.09     1406.40     35.18 o 
   5  11   0      703.30      642.41     23.89 o 
   6  11   0      296.23      227.97     17.50 o 
   7  11   0      275.13      253.07     22.59 o 
   8  11   0      284.88      238.88     22.81 o 
   0  12   0    33068.45    35284.80    873.56 o 
   1  12   0     3174.07     3246.70     61.86 o 
   2  12   0      919.60      823.37     22.48 o 
   3  12   0     2109.21     2021.51     39.88 o 
   4  12   0     3525.42     3472.99     67.07 o 
   5  12   0      603.89      539.18     23.12 o 
   6  12   0     2459.34     2480.22     55.23 o 
   7  12   0      428.62      326.95     24.95 o 
   1  13   0     2136.75     2118.18     48.89 o 
   2  13   0     6035.11     6174.51    130.46 o 
   3  13   0        0.88       -9.15      9.15 o 
   4  13   0        7.08       -1.16     10.19 o 
   5  13   0     2492.33     2480.47     54.82 o 
   6  13   0     3014.62     3096.55     76.49 o 
   7  13   0     2596.77     2628.59     70.14 o 
   0  14   0     7458.36     7661.16    181.57 o 
   1  14   0      388.87      339.83     19.53 o 
   2  14   0        9.62       -2.77     10.72 o 
   3  14   0     1288.30     1218.08     39.50 o 
   4  14   0     2206.88     2146.12     49.65 o 
   5  14   0     1338.25     1368.11     45.11 o 
   6  14   0      227.70      170.67     21.58 o 
   1  15   0     2189.86     2274.68     51.54 o 
   2  15   0     5099.92     5244.16    109.87 o 
   3  15   0      953.44      918.71     35.01 o 
   4  15   0      420.30      331.91     30.90 o 
   5  15   0      853.37      742.82     49.42 o 
   0  16   0      802.36      711.68     39.17 o 
   1  16   0      305.56      184.98     23.50 o 
   2  16   0      288.99      233.18     22.22 o 
   3  16   0     1935.95     1982.55     88.78 o 
   4  16   0     3255.44     3354.08    100.72 o 
   1  17   0      849.98      772.84     35.06 o 
 -11   1   1       46.48       39.38     16.73 o 
 -10   1   1      138.33      140.84     14.04 o 
  -9   1   1        4.95       -4.36      8.55 o 
  -8   1   1      800.23      678.01     29.32 o 
  -7   1   1      361.96      302.43     10.09 o 
  -6   1   1        3.92        6.08      4.56 o 
  -5   1   1      118.27      108.81      6.15 o 
  -4   1   1       96.05       52.02      4.02 o 
  -3   1   1       65.90       32.85      3.44 o 
  -2   1   1      339.53      300.52      6.17 o 
  -1   1   1        4.81       -1.50      1.50 o 
   0   1   1      265.36      277.70      6.49 o 
   1   1   1       92.79       -4.30      4.30 o 
   2   1   1      270.25      347.35     15.04 o 
   3   1   1     1484.04     1716.43     24.30 o 
   4   1   1     2177.38     2419.56     31.19 o 
   5   1   1       43.84       37.61      4.75 o 
   6   1   1       15.25       14.65      4.77 o 
   7   1   1     1544.43     1508.85     29.22 o 
   8   1   1      443.57      391.31     17.16 o 
   9   1   1      786.69      719.91     24.10 o 
  10   1   1        2.37        5.51     12.38 o 
  11   1   1      112.36      124.23     22.43 o 
 -11   2   1     1513.13     1512.19     39.33 o 
 -10   2   1     1393.50     1362.81     40.80 o 
  -9   2   1     1309.44     1288.45     38.01 o 
  -8   2   1     1049.55     1011.81     23.44 o 
  -7   2   1     4311.02     4317.56     66.19 o 
  -6   2   1      284.13      221.09      8.96 o 
  -5   2   1      145.78      123.90      6.86 o 
  -4   2   1     1299.25     1366.30     21.17 o 
  -3   2   1     3484.60     3616.88     48.10 o 
  -2   2   1     9275.86     9922.68    119.76 o 
  -1   2   1      553.27      499.49     11.05 o 
   0   2   1      611.97      640.06      9.46 o 
   1   2   1      558.09      495.18     16.12 o 
   2   2   1      607.58      638.25     14.34 o 
   3   2   1     4241.42     4304.67     54.89 o 
   4   2   1    14608.97    14433.57    174.78 o 
   5   2   1     8862.64     9201.95    126.57 o 
   6   2   1     4506.73     4566.44     76.84 o 
   7   2   1      115.08       87.71     10.37 o 
   8   2   1      297.39      255.18     14.95 o 
   9   2   1      558.50      512.40     24.92 o 
  10   2   1      335.90      277.92     21.88 o 
 -11   3   1       27.54       22.69     15.42 o 
 -10   3   1      110.77      100.10     15.23 o 
  -9   3   1      580.41      488.48     24.09 o 
  -8   3   1     1326.24     1233.12     34.97 o 
  -7   3   1      421.17      404.88     12.44 o 
  -6   3   1      214.79      177.03     10.70 o 
  -5   3   1     1583.42     1547.63     25.04 o 
  -4   3   1      529.60      501.33     15.78 o 
  -3   3   1      283.90      227.82      6.19 o 
  -2   3   1    11154.55    11386.40    149.88 o 
  -1   3   1    21418.21    22592.88    405.41 o 
   0   3   1       96.17       85.38      4.35 o 
   1   3   1      150.33      117.58      4.15 o 
   2   3   1       72.65       66.58      6.51 o 
   3   3   1      277.64      188.40      8.28 o 
   4   3   1       14.00       -0.73      3.60 o 
   5   3   1       14.08       12.81      4.07 o 
   6   3   1     2670.94     2607.13     42.84 o 
   7   3   1     3304.17     3314.17     53.58 o 
   8   3   1      901.62      833.00     24.58 o 
   9   3   1      264.72      206.03     18.21 o 
  10   3   1      140.45      100.78     17.69 o 
 -10   4   1      179.77      148.75     28.25 o 
  -9   4   1       53.65       42.94     10.71 o 
  -8   4   1       21.51       11.52      8.53 o 
  -7   4   1      166.59      143.43     11.49 o 
  -6   4   1      228.43      193.76      8.87 o 
  -5   4   1     2502.52     2417.15     35.08 o 
  -4   4   1     1866.24     1814.36     30.01 o 
  -3   4   1       34.71       20.32      3.84 o 
  -2   4   1    12333.19    13012.61    171.47 o 
  -1   4   1      801.87      751.31     13.30 o 
   0   4   1      172.18      160.55      6.77 o 
   1   4   1     5650.14     5977.14     74.53 o 
   2   4   1      476.33      386.56     13.00 o 
   3   4   1      305.90      273.87      7.40 o 
   4   4   1     3748.04     3620.48     48.40 o 
   5   4   1      998.28      927.24     22.43 o 
   6   4   1       72.53       57.87     10.99 o 
   7   4   1      223.47      199.43     12.83 o 
   8   4   1       14.38       17.40      9.97 o 
   9   4   1      741.66      778.77     30.47 o 
  10   4   1      197.52      134.75     18.62 o 
 -10   5   1        4.03        2.87     13.36 o 
  -9   5   1      253.22      210.06     16.61 o 
  -8   5   1      118.43       98.34     11.89 o 
  -7   5   1      762.78      691.81     21.65 o 
  -6   5   1     1007.07      901.16     20.76 o 
  -5   5   1     9133.32     9163.05    126.50 o 
  -4   5   1     1144.34     1125.84     21.73 o 
  -3   5   1      768.86      724.00     15.49 o 
  -2   5   1        0.34        0.34      4.04 o 
  -1   5   1    11181.06    11996.07    145.67 o 
   0   5   1     4979.69     5135.72     64.85 o 
   1   5   1      175.68      126.72      5.44 o 
   2   5   1     5676.52     5913.70     74.89 o 
   3   5   1       29.89       35.23      5.75 o 
   4   5   1     1174.19     1180.75     19.66 o 
   5   5   1        4.51        5.57      4.23 o 
   6   5   1     4514.08     4661.90     79.70 o 
   7   5   1        5.07       11.01      8.21 o 
   8   5   1      266.08      238.44     15.86 o 
   9   5   1        2.28        2.91     12.21 o 
  10   5   1       13.23       12.72     21.82 o 
 -10   6   1       12.45       23.49     18.48 o 
  -9   6   1        6.97       20.81     11.15 o 
  -8   6   1      948.92      929.43     27.81 o 
  -7   6   1       21.99       11.74      8.68 o 
  -6   6   1     3391.45     3463.25     62.91 o 
  -5   6   1       82.59       61.52      7.34 o 
  -4   6   1      575.99      533.33     14.44 o 
  -3   6   1     2067.80     1958.31     42.99 o 
  -2   6   1     6145.22     6623.46    124.74 o 
  -1   6   1     1226.62     1171.31     18.84 o 
   0   6   1     1009.84     1013.80     23.37 o 
   1   6   1       70.53       68.39      6.25 o 
   2   6   1      520.38      538.72     11.60 o 
   3   6   1     2292.85     2176.55     35.57 o 
   4   6   1      651.00      662.06     13.45 o 
   5   6   1     2673.58     2654.13     49.91 o 
   6   6   1     1187.59     1095.07     27.94 o 
   7   6   1     1155.39     1070.91     28.92 o 
   8   6   1      782.93      774.38     25.49 o 
   9   6   1       70.55       49.58     15.22 o 
  10   6   1       13.66       10.63     15.34 o 
 -10   7   1     1004.91      982.11     38.57 o 
  -9   7   1       38.27       40.59     12.36 o 
  -8   7   1     2963.18     2921.08     59.20 o 
  -7   7   1     1410.76     1409.09     37.15 o 
  -6   7   1       27.55       20.82      8.72 o 
  -5   7   1       89.53       76.43      8.18 o 
  -4   7   1     8449.72     8625.75    120.57 o 
  -3   7   1     2736.55     2526.12     64.11 o 
  -2   7   1     9860.76     9820.43    134.11 o 
  -1   7   1     6905.19     6907.56     93.68 o 
   0   7   1       11.36       10.32      3.50 o 
   1   7   1      317.35      255.60      7.95 o 
   2   7   1      830.01      675.21     13.91 o 
   3   7   1       10.70        1.71      4.76 o 
   4   7   1       74.75       73.20      7.30 o 
   5   7   1       92.97       85.40      9.90 o 
   6   7   1     1472.51     1373.32     33.45 o 
   7   7   1      357.27      320.93     17.57 o 
   8   7   1       67.09       65.30     12.02 o 
   9   7   1      163.80      149.37     15.52 o 
  10   7   1      915.86      809.15     54.13 o 
  -9   8   1      581.94      577.89     30.50 o 
  -8   8   1      181.47      138.61     15.46 o 
  -7   8   1      488.18      454.01     20.88 o 
  -6   8   1     2203.51     2157.71     51.79 o 
  -5   8   1      863.68      740.42     20.10 o 
  -4   8   1      364.87      316.22     13.31 o 
  -3   8   1     1348.23     1253.75     25.41 o 
  -2   8   1      367.60      385.96     12.54 o 
  -1   8   1     1589.71     1504.21     28.20 o 
   0   8   1      503.47      476.18     11.51 o 
   1   8   1     2547.97     2413.05     35.49 o 
   2   8   1     7082.70     7185.51    101.58 o 
   3   8   1       45.82       22.83      6.09 o 
   4   8   1     1005.64     1041.40     23.34 o 
   5   8   1     3217.15     3125.62     59.47 o 
   6   8   1      460.58      451.10     20.02 o 
   7   8   1      497.37      502.08     22.11 o 
   8   8   1     2102.42     2151.72     49.22 o 
   9   8   1        7.18        6.44     12.54 o 
  -9   9   1      189.09      178.82     28.56 o 
  -8   9   1     3312.62     3395.58     80.27 o 
  -7   9   1     1156.98     1088.46     31.99 o 
  -6   9   1      109.69       95.21     12.36 o 
  -5   9   1      360.05      259.66     15.61 o 
  -4   9   1     5449.24     5768.84     86.28 o 
  -3   9   1      783.03      693.49     18.49 o 
  -2   9   1     8144.62     8124.53    125.11 o 
  -1   9   1    15204.69    15055.13    184.84 o 
   0   9   1     2746.41     2766.12     40.35 o 
   1   9   1      109.93       81.55      6.28 o 
   2   9   1     4733.55     4757.86     85.82 o 
   3   9   1     2098.65     1894.11     35.11 o 
   4   9   1       91.40       83.44     10.99 o 
   5   9   1      255.77      216.37     15.10 o 
   6   9   1     1136.75     1147.35     32.15 o 
   7   9   1      584.65      614.10     24.54 o 
   8   9   1      985.65      957.78     31.56 o 
   9   9   1     1216.35     1259.91     38.22 o 
  -9  10   1     1035.12     1065.67     41.00 o 
  -8  10   1      531.96      492.54     28.69 o 
  -7  10   1       11.27       -1.96     12.21 o 
  -6  10   1     1943.94     1898.67     44.46 o 
  -5  10   1      282.51      235.57     20.34 o 
  -4  10   1      357.98      276.55     20.80 o 
  -3  10   1      768.81      658.33     18.84 o 
  -2  10   1      839.68      788.76     24.25 o 
  -1  10   1       11.79        6.51      6.11 o 
   0  10   1     6169.77     6411.52     84.50 o 
   1  10   1      118.71       74.51      8.03 o 
   2  10   1     2440.28     2533.55     43.87 o 
   3  10   1       14.64       -0.48      6.81 o 
   4  10   1      761.51      757.66     24.40 o 
   5  10   1     2911.32     2900.77     58.65 o 
   6  10   1       11.12        7.09     10.17 o 
   7  10   1      156.77      125.33     15.12 o 
   8  10   1     2229.93     2246.59     53.18 o 
  -8  11   1     1218.01     1222.02     56.09 o 
  -7  11   1      368.14      384.70     34.68 o 
  -6  11   1        4.17        3.56     10.77 o 
  -5  11   1     1173.24     1048.84     30.49 o 
  -4  11   1      956.65      921.85     24.45 o 
  -3  11   1     1757.13     1720.25     51.94 o 
  -2  11   1       51.85       23.06      7.76 o 
  -1  11   1      529.36      466.83     15.73 o 
   0  11   1     4843.83     4918.09     74.69 o 
   1  11   1      412.79      345.63     14.10 o 
   2  11   1     7484.45     7750.32    112.36 o 
   3  11   1      766.44      706.04     28.68 o 
   4  11   1     1443.81     1377.99     35.11 o 
   5  11   1      109.30       88.38     14.82 o 
   6  11   1     1565.75     1539.18     40.22 o 
   7  11   1       76.15       55.90     13.86 o 
   8  11   1      483.17      463.72     29.38 o 
  -8  12   1      226.38      168.07     21.83 o 
  -7  12   1      251.31      209.41     21.36 o 
  -6  12   1     3737.44     3841.28     87.93 o 
  -5  12   1      615.19      574.80     23.64 o 
  -4  12   1      225.40      203.11     15.47 o 
  -3  12   1      237.09      211.92     17.23 o 
  -2  12   1     4251.57     4354.15     69.77 o 
  -1  12   1      349.09      277.36     23.66 o 
   0  12   1     7077.98     7269.17    139.17 o 
   1  12   1      348.58      273.09     15.98 o 
   2  12   1      475.48      473.38     17.75 o 
   3  12   1        8.35        7.65      9.04 o 
   4  12   1     4020.51     4021.64     75.46 o 
   5  12   1      221.13      196.35     16.47 o 
   6  12   1      397.28      364.36     22.19 o 
   7  12   1       28.20       25.89     13.81 o 
  -7  13   1       35.29       18.68     16.03 o 
  -6  13   1      140.13      101.75     18.11 o 
  -5  13   1      848.45      935.82     35.42 o 
  -4  13   1     1248.80     1336.54     35.76 o 
  -3  13   1      701.29      607.47     20.71 o 
  -2  13   1       37.23       15.73      9.73 o 
  -1  13   1      360.97      280.16     17.01 o 
   0  13   1     7172.94     7503.63    124.51 o 
   1  13   1        8.34        1.99      9.15 o 
   2  13   1     2781.53     2905.50     58.46 o 
   3  13   1      548.16      518.92     21.85 o 
   4  13   1      302.48      264.83     17.77 o 
   5  13   1      444.72      390.97     21.53 o 
   6  13   1      794.65      807.89     30.02 o 
   7  13   1      147.94      130.75     19.98 o 
  -6  14   1     1245.80     1246.46     44.74 o 
  -5  14   1      222.06      185.83     20.54 o 
  -4  14   1       51.61       43.71     15.20 o 
  -3  14   1      296.00      261.09     20.15 o 
  -2  14   1     6060.89     6622.75    113.97 o 
  -1  14   1       68.69       45.58     11.72 o 
   0  14   1     1175.02     1237.59     34.18 o 
   1  14   1       30.14       27.79     11.10 o 
   2  14   1     1879.38     1946.87     52.12 o 
   3  14   1      207.19      162.39     18.14 o 
   4  14   1    10011.83    11082.41    179.96 o 
   5  14   1      326.96      264.63     19.81 o 
   6  14   1      455.74      455.10     29.22 o 
  -5  15   1       59.82       37.22     16.10 o 
  -4  15   1     4242.93     4540.06    123.82 o 
  -3  15   1      499.36      454.01     33.77 o 
  -2  15   1      363.76      303.87     28.65 o 
  -1  15   1      278.81      254.86     26.51 o 
   0  15   1     3200.57     3370.02     81.71 o 
   1  15   1     1016.38      994.87     31.54 o 
   2  15   1      999.50     1004.62     36.65 o 
   3  15   1       43.58       22.74     14.33 o 
   4  15   1       44.54       32.27     14.43 o 
   5  15   1      172.06      110.98     19.78 o 
  -4  16   1      245.10      202.80     30.08 o 
  -3  16   1       77.18       72.56     21.85 o 
  -2  16   1     3192.39     3513.09    102.29 o 
  -1  16   1        8.26       -9.94     12.22 o 
   0  16   1      305.63      287.52     20.07 o 
   1  16   1      114.57      100.66     20.95 o 
   2  16   1      368.48      311.73     24.58 o 
   3  16   1       13.25        6.44     14.75 o 
  -1  17   1       36.85       -7.86     16.29 o 
   0  17   1      744.20      716.92     29.17 o 
   1  17   1        6.19      -15.14     15.14 o 
 -11   0   2     9054.61     9937.71    318.10 o 
 -10   0   2     2422.16     2487.39    100.21 o 
  -9   0   2    13758.61    14794.41    324.07 o 
  -8   0   2     9762.82     9483.08    172.42 o 
  -7   0   2     6120.53     6661.79    123.82 o 
  -6   0   2    41083.78    40638.26    684.63 o 
  -5   0   2    18295.83    18375.55    314.70 o 
  -4   0   2     2246.48     2190.94     63.13 o 
  -3   0   2    17640.07    19021.98    321.46 o 
  -2   0   2    12785.17    12948.49    259.40 o 
  -1   0   2    19795.80    20956.26    418.80 o 
   0   0   2     4293.21     4313.07     78.08 o 
   1   0   2     2247.74     2228.40     53.90 o 
   2   0   2    93602.78    86454.55   1445.44 o 
   3   0   2     1576.52     1509.00     45.39 o 
   4   0   2     2981.92     2992.16     57.60 o 
   5   0   2     8043.76     8066.57    242.48 o 
   6   0   2    14588.75    15005.67    337.93 o 
   7   0   2      126.48      112.06     12.04 o 
   8   0   2    13147.03    13586.79    427.04 o 
   9   0   2      311.89      225.96     22.36 o 
  10   0   2      134.23       81.21     27.12 o 
 -11   1   2     2663.17     2645.04     76.74 o 
 -10   1   2     2179.22     2156.67     54.56 o 
  -9   1   2     3530.18     3503.22     64.65 o 
  -8   1   2     2986.30     3017.07     45.57 o 
  -7   1   2    10720.90    10823.22    136.55 o 
  -6   1   2    17245.04    17090.50    208.58 o 
  -5   1   2     2097.12     2106.81     31.34 o 
  -4   1   2     8355.83     7842.92     97.51 o 
  -3   1   2      152.57      125.66      5.13 o 
  -2   1   2    22312.73    23119.51    274.63 o 
  -1   1   2     7432.77     7729.47     93.37 o 
   0   1   2   101863.31    92891.33   2390.12 o 
   1   1   2     6590.06     6840.39    106.55 o 
   2   1   2      525.67      437.60     12.93 o 
   3   1   2    18390.02    19965.31    243.11 o 
   4   1   2    71185.16    72122.62    850.59 o 
   5   1   2      900.65      899.89     16.57 o 
   6   1   2     4651.94     4605.29     68.70 o 
   7   1   2     2855.38     2827.00     68.60 o 
   8   1   2     3670.45     3674.06     68.08 o 
   9   1   2     1880.64     1858.33     42.35 o 
  10   1   2     3242.19     3269.19     75.40 o 
 -11   2   2     4347.82     4582.05     98.58 o 
 -10   2   2     1059.56     1027.20     34.03 o 
  -9   2   2     9058.66     9580.92    152.77 o 
  -8   2   2     4806.47     4840.21     74.66 o 
  -7   2   2     3036.68     2865.32     42.70 o 
  -6   2   2    14915.08    14651.87    179.84 o 
  -5   2   2     8789.25     8455.30    105.90 o 
  -4   2   2    14000.26    14045.76    228.16 o 
  -3   2   2      441.15      383.94      8.24 o 
  -2   2   2    44542.14    44218.30    522.68 o 
  -1   2   2     6704.52     6900.70     83.82 o 
   0   2   2     1019.63      931.67     21.35 o 
   1   2   2       10.82       16.12      3.90 o 
   2   2   2    81794.03    76476.54   1202.92 o 
   3   2   2     4840.31     5197.45     96.27 o 
   4   2   2     6443.67     6502.73     96.37 o 
   5   2   2     6613.39     6821.26    109.28 o 
   6   2   2     8044.61     8454.23    129.63 o 
   7   2   2      269.09      215.43     11.55 o 
   8   2   2     4615.46     4556.11     81.04 o 
   9   2   2     3634.27     3487.97     78.10 o 
  10   2   2     1274.00     1252.77     40.32 o 
 -11   3   2     1847.84     1829.50     65.85 o 
 -10   3   2     5299.42     5744.43    116.25 o 
  -9   3   2     5346.50     5449.65     94.24 o 
  -8   3   2     5280.19     5389.89     91.38 o 
  -7   3   2    10716.01    10846.31    136.88 o 
  -6   3   2     8498.30     8583.37    108.90 o 
  -5   3   2     1498.27     1403.88     22.77 o 
  -4   3   2    38662.89    39727.02    471.34 o 
  -3   3   2    11639.41    12035.17    153.36 o 
  -2   3   2     1453.44     1360.17     19.51 o 
  -1   3   2     4538.01     5193.30     66.82 o 
   0   3   2    75230.69    72664.22   1664.15 o 
   1   3   2     1361.44     1678.43     23.32 o 
   2   3   2      572.34      522.65      9.79 o 
   3   3   2     7391.90     7801.59    106.86 o 
   4   3   2    42761.99    42876.18    508.63 o 
   5   3   2       21.96       21.04      6.25 o 
   6   3   2     7517.59     7612.17    124.65 o 
   7   3   2     7004.49     7055.80    106.97 o 
   8   3   2     7615.40     7970.90    151.55 o 
   9   3   2     2079.96     2016.50     53.50 o 
  10   3   2     5151.56     5428.77    114.02 o 
 -11   4   2     2196.13     2092.53     72.83 o 
 -10   4   2      155.23      133.71     17.10 o 
  -9   4   2     1676.82     1606.04     38.13 o 
  -8   4   2     5685.08     5999.41    100.86 o 
  -7   4   2     1398.20     1269.92     26.69 o 
  -6   4   2     1163.76     1110.96     20.43 o 
  -5   4   2     3412.69     3435.66     70.50 o 
  -4   4   2    23793.12    24477.67    317.36 o 
  -3   4   2     7483.28     7339.85    100.04 o 
  -2   4   2   104107.45    95780.55   1974.63 o 
  -1   4   2     4239.94     4117.53     53.11 o 
   0   4   2       65.90       -2.75      3.88 o 
   1   4   2     1575.68     1487.87     21.58 o 
   2   4   2    71045.63    69768.62    822.43 o 
   3   4   2      233.00      206.78      6.34 o 
   4   4   2     5270.05     5493.60     70.76 o 
   5   4   2     6474.23     6644.61    108.20 o 
   6   4   2    10435.65    10619.53    147.37 o 
   7   4   2     1680.10     1639.49     36.37 o 
   8   4   2     2903.98     2819.57     65.65 o 
   9   4   2     9326.69     9802.90    185.80 o 
  10   4   2     4308.86     4699.65    102.70 o 
 -10   5   2     2322.43     2393.12    123.67 o 
  -9   5   2     2635.64     2706.05     82.43 o 
  -8   5   2     1419.81     1260.85     31.94 o 
  -7   5   2     4984.76     5069.71     86.59 o 
  -6   5   2     6019.70     5939.38     86.71 o 
  -5   5   2     2246.24     2174.61     36.69 o 
  -4   5   2    43804.30    44523.21    577.03 o 
  -3   5   2    21033.06    20502.38    269.02 o 
  -2   5   2      371.63      300.46     15.97 o 
  -1   5   2     1195.29     1161.15     17.99 o 
   0   5   2    50502.35    49534.55    610.64 o 
   1   5   2     4059.44     4221.80     54.64 o 
   2   5   2     3373.52     3319.64     44.95 o 
   3   5   2      721.98      612.60     12.28 o 
   4   5   2     8019.59     8067.36    101.57 o 
   5   5   2       11.16       10.44      6.24 o 
   6   5   2     5438.08     5334.59     89.76 o 
   7   5   2     7673.21     7635.72    124.52 o 
   8   5   2     6498.02     6529.48    110.60 o 
   9   5   2      855.67      866.72     42.17 o 
  10   5   2     1861.43     1881.04     59.92 o 
 -10   6   2        1.61       -4.27     13.76 o 
  -9   6   2      515.81      437.61     25.82 o 
  -8   6   2     7915.82     7904.40    130.23 o 
  -7   6   2      491.05      456.42     23.28 o 
  -6   6   2    10019.41    10166.23    141.80 o 
  -5   6   2     7109.94     7048.38    100.40 o 
  -4   6   2     6566.73     6153.51     87.76 o 
  -3   6   2     4646.14     4611.46     67.30 o 
  -2   6   2    40311.83    39424.14    511.23 o 
  -1   6   2     1462.26     1400.40     21.65 o 
   0   6   2     2383.14     2241.23     34.46 o 
   1   6   2     4909.61     5046.05     65.10 o 
   2   6   2    15799.20    15726.33    222.73 o 
   3   6   2      432.19      308.41     14.15 o 
   4   6   2      771.27      683.62     14.11 o 
   5   6   2     4873.94     4764.64     92.38 o 
   6   6   2    42821.16    43952.96    643.85 o 
   7   6   2     2317.29     2387.30     49.26 o 
   8   6   2     4466.86     4354.96     79.98 o 
   9   6   2     5994.89     6273.62    129.02 o 
  10   6   2     2113.88     2236.48     62.35 o 
 -10   7   2     1216.87     1111.28     40.77 o 
  -9   7   2     1586.35     1577.31     47.72 o 
  -8   7   2      419.13      364.54     24.44 o 
  -7   7   2     2952.87     2962.39     58.08 o 
  -6   7   2     6162.03     6088.28    101.95 o 
  -5   7   2      607.67      553.78     16.45 o 
  -4   7   2    25691.04    25145.25    380.17 o 
  -3   7   2    12043.39    12216.21    165.54 o 
  -2   7   2     6087.74     6036.69     85.69 o 
  -1   7   2     4760.66     4691.34     61.52 o 
   0   7   2    46099.62    46057.00    546.31 o 
   1   7   2     3464.63     3492.29     47.65 o 
   2   7   2     2426.99     2319.95     34.50 o 
   3   7   2      508.97      443.44     16.00 o 
   4   7   2     8012.64     8121.02    129.38 o 
   5   7   2      773.07      768.59     34.39 o 
   6   7   2     4320.63     4208.89     75.72 o 
   7   7   2     4967.69     4959.50     88.20 o 
   8   7   2     3562.50     3513.63     68.78 o 
   9   7   2      687.25      671.19     31.63 o 
 -10   8   2      781.17      748.28     35.30 o 
  -9   8   2     2804.87     2839.97     76.26 o 
  -8   8   2     3809.08     3826.82    129.45 o 
  -7   8   2     2719.29     2677.52     55.01 o 
  -6   8   2     2059.78     1997.60     83.92 o 
  -5   8   2    10785.56    10901.93    152.15 o 
  -4   8   2     2753.71     2506.52     42.94 o 
  -3   8   2      425.14      407.18     13.28 o 
  -2   8   2    30614.87    31552.90    412.34 o 
  -1   8   2     1711.48     1636.10     26.07 o 
   0   8   2     1423.40     1331.65     22.47 o 
   1   8   2     3071.10     2991.42     42.52 o 
   2   8   2    19729.01    19921.26    269.37 o 
   3   8   2      286.81      298.26     12.12 o 
   4   8   2     2792.35     2563.58     50.38 o 
   5   8   2     2110.70     2076.61     60.58 o 
   6   8   2    10207.03    10460.76    202.59 o 
   7   8   2     1610.24     1534.39     54.23 o 
   8   8   2     2444.99     2410.02     53.62 o 
   9   8   2     2587.16     2660.72     59.30 o 
  -9   9   2     4434.18     4814.59    106.90 o 
  -8   9   2     2770.63     2964.60     72.75 o 
  -7   9   2     4032.59     4002.24     88.59 o 
  -6   9   2     2864.49     2829.38     57.44 o 
  -5   9   2       21.24       16.69      7.63 o 
  -4   9   2     9451.51     9639.00    135.83 o 
  -3   9   2     3720.56     3601.58     61.36 o 
  -2   9   2     6328.17     6240.55     90.40 o 
  -1   9   2      286.91      249.07      9.07 o 
   0   9   2    20673.42    20848.06    305.78 o 
   1   9   2      153.84      115.27      7.17 o 
   2   9   2      715.87      639.00     17.26 o 
   3   9   2     7633.59     7445.97    107.20 o 
   4   9   2    24322.12    25654.96    383.73 o 
   5   9   2     3333.45     3373.57     64.80 o 
   6   9   2     4044.46     3984.01     75.20 o 
   7   9   2     3178.36     3141.36     64.14 o 
   8   9   2     3114.00     3110.72     65.32 o 
   9   9   2     2447.37     2511.89     57.96 o 
  -9  10   2     4428.12     4708.44    106.35 o 
  -8  10   2      781.84      666.17     31.37 o 
  -7  10   2     2512.53     2573.60     65.34 o 
  -6  10   2     2974.40     2866.98     68.31 o 
  -5  10   2     4936.51     4815.91     90.70 o 
  -4  10   2     1579.25     1498.35     31.45 o 
  -3  10   2      904.28      776.38     20.47 o 
  -2  10   2    16400.19    17031.93    229.55 o 
  -1  10   2      618.52      596.68     16.71 o 
   0  10   2        6.26        7.04      5.14 o 
   1  10   2      395.54      379.57     16.55 o 
   2  10   2    22989.79    23841.46    433.52 o 
   3  10   2     4917.74     4791.29     74.26 o 
   4  10   2     3979.09     4039.09     74.15 o 
   5  10   2      156.60       99.68     12.66 o 
   6  10   2     1428.20     1314.87     36.22 o 
   7  10   2       39.74       30.82     12.63 o 
   8  10   2      985.74      916.98     32.35 o 
  -8  11   2     3612.75     3870.11     91.14 o 
  -7  11   2     2151.74     2144.73     68.28 o 
  -6  11   2     1589.04     1484.29     45.16 o 
  -5  11   2      783.18      767.79     25.59 o 
  -4  11   2     3383.80     3138.14     54.42 o 
  -3  11   2        4.93        5.36      7.29 o 
  -2  11   2     1679.44     1532.60     31.44 o 
  -1  11   2     1694.64     1687.40     42.22 o 
   0  11   2     9186.26     9260.51    130.58 o 
   1  11   2     1487.70     1455.65     29.99 o 
   2  11   2      919.18      853.94     22.17 o 
   3  11   2     8347.10     8527.66    138.52 o 
   4  11   2    19434.92    19535.91    298.08 o 
   5  11   2     1747.42     1763.32     42.54 o 
   6  11   2     1348.31     1237.72     35.77 o 
   7  11   2     1478.44     1395.82     40.18 o 
   8  11   2     2785.53     2880.37     64.86 o 
  -8  12   2     1435.24     1405.66     48.51 o 
  -7  12   2     2707.19     2879.85     73.34 o 
  -6  12   2     8590.79     8783.60    205.58 o 
  -5  12   2     2544.89     2505.28     63.18 o 
  -4  12   2      761.32      683.29     25.79 o 
  -3  12   2      166.28      101.54     10.79 o 
  -2  12   2     3989.46     3957.22     64.28 o 
  -1  12   2     1732.97     1683.28     33.81 o 
   0  12   2      245.28      200.77     14.22 o 
   1  12   2     1594.27     1477.56     35.42 o 
   2  12   2    15835.59    16485.52    252.71 o 
   3  12   2      391.32      410.13     19.60 o 
   4  12   2      421.72      375.00     19.53 o 
   5  12   2     1852.19     1864.00     45.01 o 
   6  12   2     3481.42     3381.12     69.60 o 
   7  12   2      380.12      343.98     22.38 o 
  -7  13   2     1439.16     1373.66     61.05 o 
  -6  13   2     3442.04     3487.37     83.31 o 
  -5  13   2     2394.55     2292.20     60.83 o 
  -4  13   2     3295.45     3206.07     74.93 o 
  -3  13   2      120.80      107.11     13.51 o 
  -2  13   2      593.48      534.10     19.25 o 
  -1  13   2      560.80      528.40     21.34 o 
   0  13   2    16006.58    17228.06    307.61 o 
   1  13   2     3231.84     3119.86     61.17 o 
   2  13   2     1380.45     1325.45     39.97 o 
   3  13   2     1478.80     1414.61     36.42 o 
   4  13   2     5192.90     5376.49     96.67 o 
   5  13   2        3.89      -10.94     10.94 o 
   6  13   2      548.86      485.04     25.41 o 
   7  13   2     1170.74     1036.89     40.34 o 
  -6  14   2     4828.60     5171.25    117.24 o 
  -5  14   2      362.55      326.44     24.56 o 
  -4  14   2     1949.10     1853.49     84.44 o 
  -3  14   2      918.99      863.88     30.97 o 
  -2  14   2     2332.32     2276.22     50.72 o 
  -1  14   2     2071.38     2017.45     46.22 o 
   0  14   2        0.17       -5.70      9.77 o 
   1  14   2      848.70      776.24     26.52 o 
   2  14   2     5600.63     5509.94    112.55 o 
   3  14   2      400.70      425.69     24.90 o 
   4  14   2        4.00        6.05     11.77 o 
   5  14   2     3642.97     3598.35     73.27 o 
   6  14   2     4079.45     4449.85     87.23 o 
  -5  15   2     2990.51     3257.35    110.02 o 
  -4  15   2     4162.77     4320.28     96.67 o 
  -3  15   2     2789.93     2790.39     86.54 o 
  -2  15   2       80.38       42.73     16.39 o 
  -1  15   2        8.23        5.97     11.77 o 
   0  15   2     4739.02     4649.82    102.10 o 
   1  15   2      934.02      922.17     34.65 o 
   2  15   2      734.86      640.55     29.93 o 
   3  15   2      270.56      242.18     21.05 o 
   4  15   2     1873.18     1836.28     76.88 o 
   5  15   2      180.05      170.57     20.17 o 
  -4  16   2     1800.87     1838.09     68.88 o 
  -3  16   2     3230.60     3357.42    106.88 o 
  -2  16   2     6821.64     7495.74    257.95 o 
  -1  16   2     1803.63     1809.17     65.67 o 
   0  16   2      248.40      164.71     17.28 o 
   1  16   2      278.96      298.16     23.56 o 
   2  16   2     4112.26     4228.37     94.53 o 
   3  16   2      865.39      880.02     48.00 o 
  -1  17   2      708.16      623.13     33.50 o 
   0  17   2      959.84      838.67     45.95 o 
   1  17   2      350.63      350.58     44.87 o 
 -11   1   3      684.61      673.00     34.25 o 
 -10   1   3      435.94      382.28     28.66 o 
  -9   1   3      295.03      268.04     17.14 o 
  -8   1   3       69.94       42.61      6.56 o 
  -7   1   3       53.66       26.46      5.97 o 
  -6   1   3      194.10      143.19     11.03 o 
  -5   1   3        6.11       18.31      4.05 o 
  -4   1   3     2075.84     2332.72     32.73 o 
  -3   1   3     1822.78     1955.34     26.92 o 
  -2   1   3      433.57      405.84      7.68 o 
  -1   1   3      145.18       64.63     11.79 o 
   0   1   3     2730.29     2915.05     40.04 o 
   1   1   3    23409.85    25121.52    298.49 o 
   2   1   3    12126.81    12616.74    167.34 o 
   3   1   3      900.58      775.17     13.53 o 
   4   1   3     1921.28     1927.67     28.12 o 
   5   1   3     4377.87     4520.16     92.12 o 
   6   1   3       69.78       63.27      7.09 o 
   7   1   3        4.64       -0.14      7.42 o 
   8   1   3      360.58      366.48     16.04 o 
   9   1   3      178.14      131.38     14.80 o 
  10   1   3      354.89      367.83     24.20 o 
 -11   2   3       12.31        9.53     17.21 o 
 -10   2   3      224.33      155.30     16.41 o 
  -9   2   3      305.11      292.99     16.89 o 
  -8   2   3     1028.65      910.54     20.17 o 
  -7   2   3      451.91      357.35     12.87 o 
  -6   2   3      482.13      443.20     11.68 o 
  -5   2   3     5432.44     5426.73     70.48 o 
  -4   2   3      456.19      299.74     10.49 o 
  -3   2   3       69.85       58.98      3.50 o 
  -2   2   3     7877.59     8493.27     95.85 o 
  -1   2   3    12587.19    14089.00    185.35 o 
   0   2   3      594.39      703.08     11.25 o 
   1   2   3    16303.38    17861.44    213.83 o 
   2   2   3    11468.15    11639.46    155.29 o 
   3   2   3     3372.48     3418.17     50.37 o 
   4   2   3       32.63       25.46      5.02 o 
   5   2   3      990.57      934.11     19.91 o 
   6   2   3     1475.51     1403.38     27.48 o 
   7   2   3      774.59      663.64     21.48 o 
   8   2   3       24.67       18.61      9.51 o 
   9   2   3       78.47       55.09     13.51 o 
  10   2   3       46.29       31.35     14.18 o 
 -11   3   3      276.86      210.96     73.23 o 
 -10   3   3      995.85     1024.98     44.31 o 
  -9   3   3       32.27       32.97      9.88 o 
  -8   3   3      845.35      824.86     21.47 o 
  -7   3   3      104.33       53.56      9.35 o 
  -6   3   3      482.41      444.48     16.21 o 
  -5   3   3      120.05       98.90      5.68 o 
  -4   3   3      735.02      709.27     13.21 o 
  -3   3   3      670.53      575.89     10.89 o 
  -2   3   3     2913.79     3031.42     39.46 o 
  -1   3   3        0.64       11.52      3.33 o 
   0   3   3      701.01      685.15     11.50 o 
   1   3   3    23278.64    24528.59    292.23 o 
   2   3   3     9959.68    10360.25    139.34 o 
   3   3   3      144.71       84.03      6.13 o 
   4   3   3     3861.05     3988.99     63.88 o 
   5   3   3     4246.98     4217.45     63.37 o 
   6   3   3      328.03      284.33     15.04 o 
   7   3   3      493.44      443.72     15.41 o 
   8   3   3     3638.18     3760.50     81.69 o 
   9   3   3      101.11       73.69     14.41 o 
  10   3   3      386.18      354.96     24.91 o 
 -11   4   3     1202.87     1284.95     53.80 o 
 -10   4   3        2.87       17.73     13.66 o 
  -9   4   3        1.16        4.24      9.33 o 
  -8   4   3      887.57      804.32     23.93 o 
  -7   4   3       43.31       26.90      7.06 o 
  -6   4   3      202.27      161.51      9.35 o 
  -5   4   3     8880.17     9045.20    113.20 o 
  -4   4   3      920.83      757.23     13.91 o 
  -3   4   3      507.28      467.60     10.25 o 
  -2   4   3        6.45       -2.62      2.62 o 
  -1   4   3      245.32      193.45      9.85 o 
   0   4   3     2295.77     2240.50     30.61 o 
   1   4   3      305.41      310.86      8.45 o 
   2   4   3     2185.49     2430.82     38.31 o 
   3   4   3      802.13      717.53     16.04 o 
   4   4   3      215.02      207.78     11.67 o 
   5   4   3        4.96        3.96      5.10 o 
   6   4   3     1825.01     1818.77     54.31 o 
   7   4   3      230.25      214.69     19.65 o 
   8   4   3      275.93      207.38     17.67 o 
   9   4   3        3.95        0.82     12.73 o 
  10   4   3       75.77       60.23     16.57 o 
 -10   5   3      114.24       79.88     16.75 o 
  -9   5   3      324.32      322.77     22.24 o 
  -8   5   3     2118.57     2039.66     43.82 o 
  -7   5   3     1802.71     1696.52     33.16 o 
  -6   5   3      529.20      492.46     14.97 o 
  -5   5   3      558.46      535.38     14.65 o 
  -4   5   3     2335.19     2264.65     36.96 o 
  -3   5   3     4669.70     4649.17     66.83 o 
  -2   5   3     7962.67     8768.59    108.33 o 
  -1   5   3        2.52       -3.60      3.60 o 
   0   5   3     2416.62     2357.92     32.68 o 
   1   5   3      290.94      282.39      7.96 o 
   2   5   3      954.18     1022.37     17.47 o 
   3   5   3     1856.77     1656.16     29.83 o 
   4   5   3       30.46       14.44      5.00 o 
   5   5   3     2291.21     2249.19     40.53 o 
   6   5   3       26.41        7.04      7.81 o 
   7   5   3      824.94      779.37     23.99 o 
   8   5   3     2308.47     2182.06     56.28 o 
   9   5   3        3.91       13.80     13.70 o 
  10   5   3       79.03       64.82     17.02 o 
 -10   6   3        5.64       -2.43     13.15 o 
  -9   6   3       39.44       10.57     12.90 o 
  -8   6   3      129.55       88.67     14.54 o 
  -7   6   3       10.06       -2.66      7.83 o 
  -6   6   3     1862.09     1816.07     34.17 o 
  -5   6   3      606.67      558.19     15.88 o 
  -4   6   3     4365.34     4544.14     77.67 o 
  -3   6   3      511.22      503.05     13.46 o 
  -2   6   3       65.79       51.32      8.10 o 
  -1   6   3      174.07      127.02      6.32 o 
   0   6   3     5872.85     5844.18     74.51 o 
   1   6   3     1304.89     1199.11     21.82 o 
   2   6   3     5483.01     5609.92     72.86 o 
   3   6   3       11.75       -1.85      6.58 o 
   4   6   3      173.62      165.72      9.18 o 
   5   6   3        3.41        0.05      6.93 o 
   6   6   3     2024.53     1965.32     41.77 o 
   7   6   3       68.95       88.62     13.93 o 
   8   6   3      230.30      227.43     16.33 o 
   9   6   3      530.42      502.70     28.41 o 
  10   6   3      319.51      253.82     38.13 o 
 -10   7   3        0.70        7.15     14.96 o 
  -9   7   3     1231.78     1232.74     41.73 o 
  -8   7   3      101.81       79.89     14.90 o 
  -7   7   3     1898.80     1863.69     68.97 o 
  -6   7   3        9.05        8.28      7.34 o 
  -5   7   3      374.64      346.02     13.67 o 
  -4   7   3      804.15      730.38     18.40 o 
  -3   7   3       41.78       33.46      6.02 o 
  -2   7   3     2202.32     2220.86     44.12 o 
  -1   7   3       49.70       34.96      5.79 o 
   0   7   3     1172.36     1084.12     18.84 o 
   1   7   3     2177.47     2020.73     33.11 o 
   2   7   3       28.08        9.45      4.67 o 
   3   7   3      343.33      282.36      9.93 o 
   4   7   3      895.15      824.16     23.01 o 
   5   7   3      165.89      136.22     11.70 o 
   6   7   3      114.83       94.75     11.36 o 
   7   7   3      342.55      280.72     17.05 o 
   8   7   3        8.97        1.14     10.35 o 
   9   7   3     1782.39     1757.90     53.23 o 
 -10   8   3      688.50      664.91     49.59 o 
  -9   8   3      127.77      118.47     18.35 o 
  -8   8   3      282.39      254.35     20.77 o 
  -7   8   3      376.86      323.60     21.07 o 
  -6   8   3     2175.92     2100.94     43.36 o 
  -5   8   3     2138.69     1905.10     36.39 o 
  -4   8   3    16751.65    16917.76    227.85 o 
  -3   8   3     2201.51     2010.40     35.36 o 
  -2   8   3     1317.85     1319.70     26.80 o 
  -1   8   3     1494.58     1414.79     23.42 o 
   0   8   3     2332.99     2323.14     49.14 o 
   1   8   3        6.71        0.97      4.37 o 
   2   8   3     8941.26     8891.71    113.13 o 
   3   8   3      186.89      139.37     11.49 o 
   4   8   3     1204.37     1215.47     30.44 o 
   5   8   3        2.37        5.15      8.17 o 
   6   8   3      982.48      880.55     38.22 o 
   7   8   3     2272.06     2201.77     63.16 o 
   8   8   3      247.98      234.18     18.34 o 
   9   8   3     1212.01     1181.34     43.62 o 
  -9   9   3     1535.22     1560.55     50.12 o 
  -8   9   3       33.67       22.66     14.17 o 
  -7   9   3     4767.68     4902.38    148.82 o 
  -6   9   3     2408.43     2422.01     59.33 o 
  -5   9   3       24.49       23.19      7.83 o 
  -4   9   3     1710.00     1473.47     30.10 o 
  -3   9   3       76.13       49.41      7.32 o 
  -2   9   3     2942.04     3067.29     45.18 o 
  -1   9   3      882.59      780.36     16.21 o 
   0   9   3     5337.88     5328.54     70.97 o 
   1   9   3      353.79      343.09     13.97 o 
   2   9   3      763.59      712.14     18.69 o 
   3   9   3       51.99       31.85      8.65 o 
   4   9   3     3435.31     3454.86     65.12 o 
   5   9   3      667.46      660.74     23.46 o 
   6   9   3       62.15       47.39     11.41 o 
   7   9   3      299.78      291.20     19.29 o 
   8   9   3       10.44        5.72     12.40 o 
   9   9   3      614.57      605.81     34.03 o 
  -9  10   3      525.29      503.34     33.20 o 
  -8  10   3      493.86      454.66     27.80 o 
  -7  10   3     1939.66     1940.56     79.46 o 
  -6  10   3       13.83        8.79     11.19 o 
  -5  10   3       25.12       14.90      9.30 o 
  -4  10   3     5247.38     5555.82     84.52 o 
  -3  10   3      162.50      139.06     10.30 o 
  -2  10   3        3.01        7.41      6.25 o 
  -1  10   3      294.64      252.70     11.75 o 
   0  10   3     4136.98     4348.30     60.32 o 
   1  10   3       35.25       14.06      5.69 o 
   2  10   3     7507.44     7844.28    112.76 o 
   3  10   3        1.31        5.14      8.14 o 
   4  10   3     1296.33     1331.76     34.07 o 
   5  10   3      403.88      373.99     19.74 o 
   6  10   3     1377.18     1390.76     37.67 o 
   7  10   3      654.21      627.85     29.40 o 
   8  10   3        6.81       -1.75     13.36 o 
  -8  11   3      245.85      187.54     21.76 o 
  -7  11   3       83.39       52.34     15.45 o 
  -6  11   3     8004.24     8692.88    168.51 o 
  -5  11   3     1187.84     1140.74     32.29 o 
  -4  11   3      297.13      238.79     15.89 o 
  -3  11   3      375.66      380.92     15.63 o 
  -2  11   3     3320.04     3462.60     56.84 o 
  -1  11   3      120.01      104.46      9.36 o 
   0  11   3      203.83      175.66     10.62 o 
   1  11   3     2017.34     1878.36     35.83 o 
   2  11   3     1751.92     1778.80     35.29 o 
   3  11   3       25.26        6.55      8.96 o 
   4  11   3     4541.97     4473.72     81.75 o 
   5  11   3     2927.88     2871.48     59.73 o 
   6  11   3      471.48      442.06     32.11 o 
   7  11   3      672.06      647.65     27.76 o 
   8  11   3     1918.94     1940.65     50.48 o 
  -8  12   3      753.91      697.07     36.02 o 
  -7  12   3     2058.69     2020.12     57.90 o 
  -6  12   3      370.37      322.72     23.84 o 
  -5  12   3     2406.81     2414.55     90.71 o 
  -4  12   3      514.37      498.69     22.20 o 
  -3  12   3      692.75      584.62     19.24 o 
  -2  12   3       33.82       13.55      7.87 o 
  -1  12   3       28.45       22.25      7.97 o 
   0  12   3     2960.26     3012.69     58.06 o 
   1  12   3      594.33      510.62     19.97 o 
   2  12   3     2441.05     2525.82     51.70 o 
   3  12   3      216.87      210.52     15.35 o 
   4  12   3     2193.37     2173.56     48.80 o 
   5  12   3       34.33       28.26     11.74 o 
   6  12   3     3060.10     3158.22     66.78 o 
   7  12   3       68.00       66.28     15.88 o 
  -7  13   3       32.48        4.55     15.69 o 
  -6  13   3     2243.65     2270.94     62.38 o 
  -5  13   3     1220.63     1226.82     41.53 o 
  -4  13   3       31.65       21.13     10.98 o 
  -3  13   3     1102.84     1117.98     32.22 o 
  -2  13   3     3458.55     3785.67     77.99 o 
  -1  13   3      159.27      113.20     13.09 o 
   0  13   3      187.56      163.92     14.06 o 
   1  13   3      205.16      160.21     18.10 o 
   2  13   3     5891.37     6176.92    122.43 o 
   3  13   3      752.20      689.16     24.68 o 
   4  13   3     4646.24     5081.74     92.75 o 
   5  13   3      229.77      245.51     18.73 o 
   6  13   3       34.73       28.58     14.06 o 
  -6  14   3       32.52       13.02     15.87 o 
  -5  14   3     2004.19     1989.39     56.17 o 
  -4  14   3     1191.66     1264.27     41.75 o 
  -3  14   3      348.22      270.35     18.74 o 
  -2  14   3     1734.18     1813.27     51.69 o 
  -1  14   3      709.45      667.35     24.85 o 
   0  14   3      862.62      889.79     28.54 o 
   1  14   3     1191.91     1128.13     37.13 o 
   2  14   3      328.13      349.17     22.76 o 
   3  14   3      920.80      903.18     34.24 o 
   4  14   3      484.26      451.78     25.81 o 
   5  14   3        3.07       -2.55     13.06 o 
  -5  15   3       91.25       68.21     17.20 o 
  -4  15   3       12.86       12.73     15.43 o 
  -3  15   3      132.99       91.38     18.11 o 
  -2  15   3     3792.67     4114.55     93.20 o 
  -1  15   3      139.04       80.05     18.93 o 
   0  15   3      901.64      916.60     29.89 o 
   1  15   3     1336.40     1232.92     40.84 o 
   2  15   3     2669.25     2753.62     67.84 o 
   3  15   3      327.68      281.41     22.32 o 
   4  15   3     3164.47     3397.62     80.59 o 
  -4  16   3     1731.32     1719.09     66.25 o 
  -3  16   3     1016.26     1013.22     88.57 o 
  -2  16   3      826.16      734.45     35.04 o 
  -1  16   3      140.96       85.22     18.52 o 
   0  16   3     3063.64     3372.31    141.91 o 
   1  16   3      105.93       93.50     24.98 o 
   2  16   3      759.37      755.78     33.14 o 
   3  16   3       30.41       28.08     15.93 o 
 -10   0   4     1055.06     1028.07     54.78 o 
  -9   0   4     1640.69     1468.16     40.15 o 
  -8   0   4      104.13       61.26     10.86 o 
  -7   0   4    13452.55    12947.93    229.03 o 
  -6   0   4    13742.04    14071.95    245.27 o 
  -5   0   4     6679.95     6779.90    122.24 o 
  -4   0   4    27819.66    28227.50    475.53 o 
  -3   0   4     6465.09     6474.74    113.53 o 
  -2   0   4    16087.61    16946.99    285.76 o 
  -1   0   4    11446.92    12921.38    219.32 o 
   0   0   4    75004.71    72075.98   1210.37 o 
   1   0   4     2012.18     2340.60     43.54 o 
   2   0   4     1899.30     1978.42     54.68 o 
   3   0   4     4235.92     4476.95     83.49 o 
   4   0   4    30927.97    30235.33    551.26 o 
   5   0   4      387.41      266.68     12.01 o 
   6   0   4     1788.03     1598.84     49.91 o 
   7   0   4    18498.87    18703.86    404.38 o 
   8   0   4     6284.27     6432.47    306.88 o 
   9   0   4      335.18      284.99     25.69 o 
  10   0   4     2058.71     2050.64     93.19 o 
 -11   1   4     7432.38     7309.10    238.95 o 
 -10   1   4       47.02       22.78     11.92 o 
  -9   1   4     2142.74     2178.57     42.00 o 
  -8   1   4     8434.36     8801.69    114.63 o 
  -7   1   4    11779.03    11775.30    148.12 o 
  -6   1   4    28043.24    28712.84    345.14 o 
  -5   1   4    26249.88    26719.50    320.18 o 
  -4   1   4    10295.68    10043.61    123.27 o 
  -3   1   4     3676.13     3778.46     48.57 o 
  -2   1   4    42826.11    42282.17    499.24 o 
  -1   1   4     2484.92     2392.64     34.77 o 
   0   1   4     1422.65     1392.17     19.86 o 
   1   1   4      929.24      995.45     15.03 o 
   2   1   4    68071.53    67354.75   1178.88 o 
   3   1   4     2189.72     2191.61     47.34 o 
   4   1   4     2255.73     2195.66     35.85 o 
   5   1   4    11260.68    11666.58    201.47 o 
   6   1   4    31120.50    31189.58    465.15 o 
   7   1   4     4109.20     4161.74     66.71 o 
   8   1   4     7655.21     7532.91    126.07 o 
   9   1   4     1242.91     1103.41     38.58 o 
  10   1   4      126.34       68.04     16.31 o 
 -11   2   4      910.73      727.09     38.09 o 
 -10   2   4     2993.92     2935.06     83.59 o 
  -9   2   4     3432.21     3490.76     65.00 o 
  -8   2   4     2253.23     2166.83     35.73 o 
  -7   2   4    13864.21    13960.90    173.46 o 
  -6   2   4     9200.76     9387.37    118.32 o 
  -5   2   4     2537.45     2363.45     34.22 o 
  -4   2   4    28632.39    29631.53    353.00 o 
  -3   2   4     8762.48     9092.47    111.10 o 
  -2   2   4     9487.96     9690.60    117.56 o 
  -1   2   4     1699.31     1788.86     28.12 o 
   0   2   4     6977.31     6303.78     77.90 o 
   1   2   4     1933.92     2061.88     28.16 o 
   2   2   4      356.63      287.30     11.41 o 
   3   2   4     3269.35     3121.56     64.84 o 
   4   2   4    50804.50    50359.49    911.44 o 
   5   2   4      349.34      333.41     17.34 o 
   6   2   4     2729.25     2654.21     44.61 o 
   7   2   4     7141.31     7283.00    121.00 o 
   8   2   4     9083.38     9354.49    153.32 o 
   9   2   4      429.23      379.65     23.19 o 
  10   2   4     2928.68     2921.60     71.69 o 
 -11   3   4     3584.30     3646.92    102.81 o 
 -10   3   4      357.94      339.93     33.89 o 
  -9   3   4     6347.99     6375.07    107.43 o 
  -8   3   4     4832.78     4762.30     73.81 o 
  -7   3   4     1034.97     1009.56     22.75 o 
  -6   3   4     3231.81     3269.40     46.25 o 
  -5   3   4     4363.37     4419.63     54.83 o 
  -4   3   4    22749.69    22905.06    274.48 o 
  -3   3   4     4446.47     4515.72     58.01 o 
  -2   3   4    67490.30    66705.13    787.21 o 
  -1   3   4     7459.07     7473.60     99.56 o 
   0   3   4     2833.64     2835.41     37.83 o 
   1   3   4       39.64       34.79      7.70 o 
   2   3   4    57901.02    56462.56    733.74 o 
   3   3   4     1913.05     1858.57     37.19 o 
   4   3   4     2821.14     2642.06     42.72 o 
   5   3   4      796.70      710.70     17.48 o 
   6   3   4    12644.06    13051.07    179.65 o 
   7   3   4      261.20      195.92     13.66 o 
   8   3   4     1357.34     1171.76     57.69 o 
   9   3   4     5672.05     5663.59    118.86 o 
  10   3   4     4384.51     4666.45    102.43 o 
 -11   4   4     1718.35     1735.59     63.65 o 
 -10   4   4     3729.80     3643.73     83.20 o 
  -9   4   4    10258.19    10976.06    203.74 o 
  -8   4   4     4530.98     4511.69     71.08 o 
  -7   4   4     8062.70     8277.81    117.86 o 
  -6   4   4    13707.85    14031.43    189.75 o 
  -5   4   4       61.38       71.02      5.34 o 
  -4   4   4    16727.23    16815.43    203.39 o 
  -3   4   4    15531.61    16077.90    194.07 o 
  -2   4   4     9676.62     9897.05    120.89 o 
  -1   4   4     6125.27     6257.70     78.25 o 
   0   4   4    74033.48    72242.55    852.09 o 
   1   4   4     7405.01     7587.49     94.21 o 
   2   4   4      110.33       87.23      8.32 o 
   3   4   4     2217.57     2069.68     45.14 o 
   4   4   4    41307.14    41782.00    547.60 o 
   5   4   4      427.75      377.08     22.02 o 
   6   4   4     7691.03     7896.86    113.54 o 
   7   4   4      608.12      498.35     18.94 o 
   8   4   4     5013.88     4867.43    102.42 o 
   9   4   4     2125.28     2208.75     80.51 o 
  10   4   4     3025.86     3114.67     81.96 o 
 -10   5   4     1348.30     1299.95     42.75 o 
  -9   5   4     7990.02     8460.67    163.03 o 
  -8   5   4     2931.51     2954.56     80.10 o 
  -7   5   4      982.19      924.16     22.55 o 
  -6   5   4       71.24       77.31     14.14 o 
  -5   5   4     4232.74     4249.68     69.47 o 
  -4   5   4    11398.97    11519.83    142.00 o 
  -3   5   4      469.35      392.35      9.47 o 
  -2   5   4    32192.05    33484.06    438.33 o 
  -1   5   4     5062.89     5019.06     64.35 o 
   0   5   4     9435.69     9508.04    117.26 o 
   1   5   4     5211.39     5032.90     65.01 o 
   2   5   4    40928.34    40524.27    481.61 o 
   3   5   4       33.53       17.83      6.44 o 
   4   5   4     1037.97      908.87     20.43 o 
   5   5   4     1810.05     1808.24     33.42 o 
   6   5   4     6607.29     6631.28    115.65 o 
   7   5   4        9.20       16.40     10.61 o 
   8   5   4     1305.72     1129.61     37.84 o 
   9   5   4     5666.48     5683.82    119.62 o 
  10   5   4     4772.39     4936.30    109.71 o 
 -10   6   4     2181.10     2264.91     90.88 o 
  -9   6   4     4139.58     4304.82     97.27 o 
  -8   6   4     1133.66     1038.83     35.29 o 
  -7   6   4     2060.40     2039.69     44.26 o 
  -6   6   4     9987.59    10135.31    141.80 o 
  -5   6   4     3616.73     3667.45     57.18 o 
  -4   6   4    12194.81    12482.90    179.81 o 
  -3   6   4     5963.42     5622.21     80.32 o 
  -2   6   4    11233.79    11885.06    224.56 o 
  -1   6   4     4647.71     4333.51     56.89 o 
   0   6   4   133177.44   124562.55   1468.09 o 
   1   6   4     8366.24     8130.71    102.11 o 
   2   6   4     2276.32     2186.15     32.79 o 
   3   6   4        4.36        8.50      3.78 o 
   4   6   4    11742.95    11916.62    201.52 o 
   5   6   4      989.28      960.72     25.62 o 
   6   6   4     4966.57     4814.95     84.24 o 
   7   6   4      945.41      827.16     25.96 o 
   8   6   4     3640.88     3611.07     83.07 o 
   9   6   4      587.29      522.42     29.72 o 
 -10   7   4     1832.47     1990.62     57.52 o 
  -9   7   4     3588.99     3781.84    136.77 o 
  -8   7   4     4291.16     4375.20     94.77 o 
  -7   7   4     2371.29     2340.75     70.38 o 
  -6   7   4     2970.97     2872.28     55.87 o 
  -5   7   4     5488.07     5558.42     82.86 o 
  -4   7   4     2211.81     2107.85     38.42 o 
  -3   7   4      170.15      147.30     13.65 o 
  -2   7   4    12273.26    12323.06    151.49 o 
  -1   7   4     4218.69     4229.28     56.35 o 
   0   7   4     2922.48     2700.34     38.59 o 
   1   7   4     8975.78     9306.59    116.69 o 
   2   7   4    26143.62    26641.83    320.74 o 
   3   7   4      207.23      162.46     11.48 o 
   4   7   4      116.79      103.34     10.42 o 
   5   7   4     2396.36     2288.00     46.79 o 
   6   7   4    11141.33    11104.98    175.92 o 
   7   7   4      761.54      665.14     36.36 o 
   8   7   4     4657.03     4890.85    106.16 o 
   9   7   4     3209.94     3273.39     80.66 o 
 -10   8   4     1396.82     1321.37     45.83 o 
  -9   8   4     6061.46     6839.60    139.99 o 
  -8   8   4     1141.14      990.19     36.02 o 
  -7   8   4     1395.86     1311.11     40.42 o 
  -6   8   4     3693.97     3706.35     81.12 o 
  -5   8   4     2536.14     2507.72     44.36 o 
  -4   8   4     7313.28     7618.26    108.88 o 
  -3   8   4     6095.08     5925.90     78.70 o 
  -2   8   4     1214.54     1069.81     21.92 o 
  -1   8   4      298.70      294.57      9.27 o 
   0   8   4    39305.10    38671.42    461.07 o 
   1   8   4     1353.58     1433.06     24.45 o 
   2   8   4      554.49      535.36     14.00 o 
   3   8   4     3792.36     3739.40     67.14 o 
   4   8   4     9726.90    10050.75    159.40 o 
   5   8   4      415.22      354.25     20.60 o 
   6   8   4     2015.56     1912.06     43.58 o 
   7   8   4     1562.18     1539.36     48.30 o 
   8   8   4     4410.14     4570.14     86.43 o 
   9   8   4     1825.68     1928.99     82.61 o 
  -9   9   4      867.23      785.78     34.35 o 
  -8   9   4     5601.80     5709.06    119.68 o 
  -7   9   4     3422.55     3450.96     79.32 o 
  -6   9   4     4998.25     4952.42     88.41 o 
  -5   9   4     5050.82     4984.98     87.20 o 
  -4   9   4     6611.72     6558.62     96.20 o 
  -3   9   4     2800.61     2874.07     47.53 o 
  -2   9   4    22544.11    23100.53    305.69 o 
  -1   9   4     6722.40     6787.81     88.23 o 
   0   9   4       95.76       98.89      7.06 o 
   1   9   4     1665.33     1645.85     32.60 o 
   2   9   4    20688.60    21467.48    286.14 o 
   3   9   4      467.99      455.55     19.09 o 
   4   9   4     1159.27     1127.22     30.27 o 
   5   9   4     1066.56      957.97     28.57 o 
   6   9   4     7996.41     8428.04    140.45 o 
   7   9   4      561.85      531.81     24.59 o 
   8   9   4     3468.09     3549.99     72.58 o 
  -9  10   4     2741.51     2899.17     75.25 o 
  -8  10   4     2751.80     2950.68     73.87 o 
  -7  10   4     4146.36     4333.24    139.38 o 
  -6  10   4     1262.91     1185.56     38.53 o 
  -5  10   4      528.63      516.35     23.11 o 
  -4  10   4     9543.34     9473.09    193.91 o 
  -3  10   4     3424.59     3464.52     56.27 o 
  -2  10   4      700.69      644.94     17.95 o 
  -1  10   4      299.95      227.74     11.24 o 
   0  10   4     1060.09     1051.98     20.86 o 
   1  10   4      653.72      569.99     15.87 o 
   2  10   4     2029.37     1909.62     36.08 o 
   3  10   4     5089.79     5079.16     88.49 o 
   4  10   4    18815.77    19541.88    298.10 o 
   5  10   4      298.11      288.83     18.07 o 
   6  10   4      314.30      250.96     18.26 o 
   7  10   4     3480.84     3449.51     70.81 o 
   8  10   4     6203.91     6655.38    173.68 o 
  -8  11   4     3149.41     3150.90     78.66 o 
  -7  11   4     5660.99     5992.71    125.22 o 
  -6  11   4     6353.24     6340.66    128.91 o 
  -5  11   4     6366.72     6596.55    113.64 o 
  -4  11   4     4380.39     4278.88     78.27 o 
  -3  11   4     3410.40     3349.93     63.77 o 
  -2  11   4    14491.85    15620.83    284.50 o 
  -1  11   4     2749.35     2665.70     45.95 o 
   0  11   4       11.88       -0.19      6.50 o 
   1  11   4       56.03       50.56      8.18 o 
   2  11   4    11823.08    12098.31    189.20 o 
   3  11   4     2600.98     2648.77     53.96 o 
   4  11   4     1093.93     1026.65     30.33 o 
   5  11   4     2724.61     2640.54     64.06 o 
   6  11   4     7062.27     7362.82    127.79 o 
   7  11   4     1701.81     1777.61     46.62 o 
  -8  12   4      457.12      417.09     28.95 o 
  -7  12   4     2387.41     2392.12     64.90 o 
  -6  12   4     2402.89     2218.59     66.11 o 
  -5  12   4     1885.27     1851.19     40.08 o 
  -4  12   4     5158.19     5205.72     97.83 o 
  -3  12   4     1682.20     1623.68     39.17 o 
  -2  12   4     2649.41     2513.87     51.88 o 
  -1  12   4       11.51       20.18      7.74 o 
   0  12   4     8545.96     8807.65    141.02 o 
   1  12   4      108.87       76.15     11.08 o 
   2  12   4      138.03      110.03     12.13 o 
   3  12   4      505.12      462.42     20.42 o 
   4  12   4     7746.30     8074.42    135.42 o 
   5  12   4      312.71      304.74     19.95 o 
   6  12   4       10.99       12.78     12.95 o 
   7  12   4     3088.74     3226.13     69.66 o 
  -7  13   4     2258.26     2272.21     70.95 o 
  -6  13   4     5081.24     5432.29    116.01 o 
  -5  13   4     2997.37     3009.72     73.09 o 
  -4  13   4      839.60      776.34     27.67 o 
  -3  13   4      525.55      497.35     22.28 o 
  -2  13   4     4171.85     4235.94     78.68 o 
  -1  13   4      101.61       76.77     14.26 o 
   0  13   4     1361.50     1301.45     37.20 o 
   1  13   4       67.29       47.96     12.74 o 
   2  13   4     7323.62     7709.86    162.20 o 
   3  13   4     1398.10     1383.02     36.55 o 
   4  13   4      161.10      135.14     15.39 o 
   5  13   4     3126.72     3134.74     66.01 o 
   6  13   4     6958.27     7628.14    133.53 o 
  -6  14   4     1269.92     1161.85     42.41 o 
  -5  14   4     3420.27     3670.24     86.27 o 
  -4  14   4     4278.00     4324.73     83.78 o 
  -3  14   4      498.32      453.50     22.63 o 
  -2  14   4     1925.51     1928.13     54.20 o 
  -1  14   4     3526.60     3655.56     82.79 o 
   0  14   4     6360.20     6859.46    135.60 o 
   1  14   4     3735.51     3781.40     83.27 o 
   2  14   4     1079.83     1077.80     36.90 o 
   3  14   4        9.79        7.78     19.61 o 
   4  14   4     4394.86     4463.72     85.18 o 
   5  14   4     1660.71     1793.79     50.70 o 
  -5  15   4       29.03        6.82     15.17 o 
  -4  15   4      945.42      811.66     34.49 o 
  -3  15   4     1789.69     1893.35     58.05 o 
  -2  15   4     2734.39     2574.58     66.96 o 
  -1  15   4      181.43      155.57     18.97 o 
   0  15   4      252.34      163.60     24.61 o 
   1  15   4      656.37      642.12     38.03 o 
   2  15   4     4176.18     4076.08     90.27 o 
   3  15   4      869.08      910.71     35.41 o 
   4  15   4      110.83       94.99     17.92 o 
  -3  16   4      844.39      832.27     36.84 o 
  -2  16   4      247.58      181.55     22.27 o 
  -1  16   4     2428.29     2519.76     66.81 o 
   0  16   4     3706.67     3894.66    111.34 o 
   1  16   4     1849.59     1853.83     66.91 o 
   2  16   4       84.48       57.05     22.50 o 
   3  16   4     1694.62     1804.02     80.94 o 
 -10   1   5      186.17      138.38     16.16 o 
  -9   1   5      557.90      445.81     17.07 o 
  -8   1   5     1039.85      939.67     20.64 o 
  -7   1   5      469.81      442.93     12.97 o 
  -6   1   5       16.11       10.91      4.90 o 
  -5   1   5      879.45      909.53     16.66 o 
  -4   1   5      399.29      311.67      8.13 o 
  -3   1   5     2401.00     2438.51     32.93 o 
  -2   1   5     6742.08     6702.79     90.41 o 
  -1   1   5    32431.76    32763.16    484.73 o 
   0   1   5      391.55      326.07      7.15 o 
   1   1   5      465.72      383.51      8.33 o 
   2   1   5     1073.33     1198.22     18.51 o 
   3   1   5      990.02      953.07     22.16 o 
   4   1   5      150.92      124.14     13.27 o 
   5   1   5        3.84        4.58      5.04 o 
   6   1   5      768.21      659.05     21.26 o 
   7   1   5        0.89        8.99      8.71 o 
   8   1   5       37.39       11.99      9.85 o 
   9   1   5      278.94      243.10     17.98 o 
  10   1   5      306.81      243.82     33.14 o 
 -11   2   5      804.82      695.80     51.34 o 
 -10   2   5      289.49      247.40     20.28 o 
  -9   2   5      119.85       46.84     11.58 o 
  -8   2   5     1040.09      871.65     26.67 o 
  -7   2   5       26.55       12.24      5.44 o 
  -6   2   5      268.32      247.20     16.20 o 
  -5   2   5     2474.61     2377.42     34.95 o 
  -4   2   5     3785.48     3837.98     56.28 o 
  -3   2   5        1.82       12.80      2.84 o 
  -2   2   5       81.39       63.02      6.96 o 
  -1   2   5      167.88      105.88      6.82 o 
   0   2   5       39.40       16.12      3.21 o 
   1   2   5     2340.34     2361.05     32.47 o 
   2   2   5     2816.17     2867.03     43.55 o 
   3   2   5      566.38      539.08     13.62 o 
   4   2   5       73.10       66.20      8.02 o 
   5   2   5     1421.37     1352.53     38.07 o 
   6   2   5      640.28      578.37     20.26 o 
   7   2   5       19.77       16.08      9.04 o 
   8   2   5      792.01      729.09     28.19 o 
   9   2   5      205.97      192.13     18.71 o 
  10   2   5      112.58       82.99     20.21 o 
 -11   3   5      268.75      195.27     19.29 o 
 -10   3   5       36.47       28.71     13.93 o 
  -9   3   5       48.72       33.32     12.09 o 
  -8   3   5     2800.09     2740.10     54.56 o 
  -7   3   5      922.98      854.38     23.64 o 
  -6   3   5        4.53        5.76      4.60 o 
  -5   3   5      589.57      534.75     12.02 o 
  -4   3   5     1382.46     1291.33     37.59 o 
  -3   3   5     3107.66     3184.43     42.89 o 
  -2   3   5     5774.21     5729.01     79.69 o 
  -1   3   5    28621.94    29354.40    371.67 o 
   0   3   5      275.29      203.19      6.35 o 
   1   3   5      449.13      421.06      9.45 o 
   2   3   5        9.62       10.43      8.32 o 
   3   3   5        1.08       -5.17      5.17 o 
   4   3   5       87.02       83.39      7.97 o 
   5   3   5      550.74      483.06     14.82 o 
   6   3   5      148.80      102.39      9.16 o 
   7   3   5        9.83       12.90      9.02 o 
   8   3   5      267.80      263.89     20.26 o 
   9   3   5       39.81       22.60     16.52 o 
  10   3   5      683.02      664.93     32.44 o 
 -11   4   5      683.04      642.41     42.95 o 
 -10   4   5      140.00       91.99     16.00 o 
  -9   4   5       38.24       41.32     17.62 o 
  -8   4   5     1997.30     1798.17     41.07 o 
  -7   4   5     2122.93     2077.75     38.51 o 
  -6   4   5     1135.30     1136.33     23.75 o 
  -5   4   5     1357.70     1385.56     22.87 o 
  -4   4   5     1272.33     1284.39     19.63 o 
  -3   4   5     2306.80     2335.40     32.99 o 
  -2   4   5       86.72       65.62      3.76 o 
  -1   4   5       76.82       58.35      4.17 o 
   0   4   5     1300.89     1299.18     20.34 o 
   1   4   5        0.53       -3.25      3.25 o 
   2   4   5     1756.85     1651.52     28.65 o 
   3   4   5      496.64      407.09     15.75 o 
   4   4   5     1089.73      976.50     30.75 o 
   5   4   5     4815.25     4734.77     72.14 o 
   6   4   5     2129.22     1999.07     37.33 o 
   7   4   5      208.70      170.15     16.27 o 
   8   4   5     2872.57     2898.86     69.69 o 
   9   4   5       96.30       73.12     16.02 o 
 -10   5   5      408.58      394.41     25.85 o 
  -9   5   5      108.76       70.73     14.84 o 
  -8   5   5      439.63      383.22     19.36 o 
  -7   5   5      396.09      368.05     17.72 o 
  -6   5   5     1663.84     1576.43     30.27 o 
  -5   5   5      921.11      884.99     20.71 o 
  -4   5   5      503.00      517.50     11.06 o 
  -3   5   5     1705.92     1724.08     26.04 o 
  -2   5   5      221.25      230.08      6.98 o 
  -1   5   5      129.74      130.00      5.94 o 
   0   5   5    10598.60    11604.68    142.25 o 
   1   5   5      564.90      435.06     11.20 o 
   2   5   5     8260.78     8543.34    123.20 o 
   3   5   5      235.10      227.17     10.55 o 
   4   5   5      789.43      718.51     19.37 o 
   5   5   5      433.72      372.78     14.81 o 
   6   5   5      344.44      330.30     16.18 o 
   7   5   5      300.22      252.50     19.08 o 
   8   5   5      739.18      644.75     29.48 o 
   9   5   5        1.43      -13.33     13.84 o 
 -10   6   5      496.40      507.79     29.62 o 
  -9   6   5     1113.33     1123.97     39.05 o 
  -8   6   5       50.31       23.94     11.76 o 
  -7   6   5      238.01      232.61     15.56 o 
  -6   6   5     1414.57     1401.39     33.18 o 
  -5   6   5     1141.16     1072.99     23.36 o 
  -4   6   5        2.00        2.23      4.71 o 
  -3   6   5     1275.49     1195.16     23.61 o 
  -2   6   5     1591.49     1623.32     31.93 o 
  -1   6   5      140.60      134.15      6.20 o 
   0   6   5     5082.77     5234.32     68.13 o 
   1   6   5        5.77        4.48     11.68 o 
   2   6   5     1494.00     1459.34     24.39 o 
   3   6   5      491.39      417.77     13.95 o 
   4   6   5     2278.63     2113.71     38.17 o 
   5   6   5      144.03      125.50     11.38 o 
   6   6   5       40.39       22.61      8.95 o 
   7   6   5       65.97       24.08     10.18 o 
   8   6   5      758.26      681.02     30.99 o 
   9   6   5      297.88      304.48     24.52 o 
 -10   7   5      723.23      721.81     33.53 o 
  -9   7   5      266.60      233.73     21.49 o 
  -8   7   5        1.73      -10.41     10.41 o 
  -7   7   5       49.69       39.24     10.24 o 
  -6   7   5       48.70       43.10      9.33 o 
  -5   7   5      118.88       98.08      9.97 o 
  -4   7   5     1841.57     1829.44     32.99 o 
  -3   7   5      294.46      259.03     10.39 o 
  -2   7   5     1850.07     1705.19     26.75 o 
  -1   7   5      782.71      714.50     29.36 o 
   0   7   5     5706.83     5804.26     79.03 o 
   1   7   5       21.77       12.28      6.19 o 
   2   7   5      222.85      171.78     13.14 o 
   3   7   5       76.25       48.08      7.61 o 
   4   7   5      921.23      863.54     24.49 o 
   5   7   5      717.59      665.10     21.85 o 
   6   7   5     2602.71     2534.10     60.89 o 
   7   7   5      635.80      571.41     22.92 o 
   8   7   5      574.10      630.50     31.45 o 
   9   7   5      162.23      140.55     23.23 o 
 -10   8   5      978.68      930.46     38.55 o 
  -9   8   5     2901.17     3000.65     80.72 o 
  -8   8   5      528.91      485.78     26.99 o 
  -7   8   5     5413.26     5475.50    133.57 o 
  -6   8   5      209.04      152.22     13.36 o 
  -5   8   5       59.72       45.54      9.20 o 
  -4   8   5       39.82       36.04      7.95 o 
  -3   8   5       14.07       16.38      5.73 o 
  -2   8   5     7353.67     7718.74    108.33 o 
  -1   8   5      188.01      139.85      7.25 o 
   0   8   5      327.60      310.72     10.31 o 
   1   8   5      109.73       93.76      6.97 o 
   2   8   5     2096.36     2060.20     46.81 o 
   3   8   5      302.54      299.42     31.55 o 
   4   8   5    12370.35    12401.43    193.32 o 
   5   8   5     3415.89     3418.66     72.03 o 
   6   8   5     1006.01      906.55     28.18 o 
   7   8   5      907.41      817.00     27.81 o 
   8   8   5       12.46       -3.34     14.68 o 
  -9   9   5        8.90        6.59     17.13 o 
  -8   9   5        1.34        4.53     13.29 o 
  -7   9   5      859.21      861.75     32.94 o 
  -6   9   5      164.13      126.96     14.72 o 
  -5   9   5     1318.40     1430.16     31.20 o 
  -4   9   5     2770.31     2885.12     55.41 o 
  -3   9   5      268.39      279.91     16.43 o 
  -2   9   5      996.86      909.48     20.86 o 
  -1   9   5        4.68        0.37      4.83 o 
   0   9   5     7450.37     7468.35     96.66 o 
   1   9   5     1116.68     1033.23     20.58 o 
   2   9   5      644.84      644.43     18.48 o 
   3   9   5       56.86       36.77      9.21 o 
   4   9   5     1307.86     1232.55     32.48 o 
   5   9   5      128.29       97.43     12.62 o 
   6   9   5     3918.52     4068.60     77.50 o 
   7   9   5     1975.05     2047.92     48.75 o 
   8   9   5      265.83      232.17     23.41 o 
  -9  10   5     1125.49     1198.89     69.07 o 
  -8  10   5      524.57      505.88     29.30 o 
  -7  10   5      505.72      523.99     34.29 o 
  -6  10   5      621.78      573.66     23.38 o 
  -5  10   5     2818.61     2722.37     55.41 o 
  -4  10   5       64.33       53.74     10.30 o 
  -3  10   5      851.76      860.47     25.16 o 
  -2  10   5     8097.16     8514.52    120.88 o 
  -1  10   5        3.63        4.84      6.06 o 
   0  10   5       15.60        3.88      5.56 o 
   1  10   5      831.60      808.23     29.17 o 
   2  10   5      772.98      788.38     23.85 o 
   3  10   5       73.73       57.29     11.90 o 
   4  10   5     3417.76     3537.43     67.94 o 
   5  10   5       20.59        4.18     10.32 o 
   6  10   5      386.85      327.10     20.21 o 
   7  10   5      383.98      369.59     40.69 o 
   8  10   5      617.92      592.08     28.31 o 
  -8  11   5      148.28      144.34     17.24 o 
  -7  11   5     1645.63     1622.44     42.86 o 
  -6  11   5      534.86      479.68     25.63 o 
  -5  11   5     2895.74     2772.94     57.61 o 
  -4  11   5     3986.07     4108.14     76.27 o 
  -3  11   5     1197.58     1127.24     31.82 o 
  -2  11   5       10.32        7.96      8.55 o 
  -1  11   5     1036.89      933.83     22.49 o 
   0  11   5     1699.94     1789.78     34.00 o 
   1  11   5      169.43      114.13     11.86 o 
   2  11   5     3078.99     3150.31     60.35 o 
   3  11   5     1225.35     1086.21     32.86 o 
   4  11   5     1146.40     1076.53     31.40 o 
   5  11   5        6.92        1.37     10.94 o 
   6  11   5     2676.92     2724.91     59.88 o 
   7  11   5      110.81       97.67     16.69 o 
  -8  12   5     1877.56     1848.77     56.18 o 
  -7  12   5       76.62       48.55     15.74 o 
  -6  12   5     3077.50     3222.80     77.07 o 
  -5  12   5     1228.93     1213.99     51.06 o 
  -4  12   5      428.33      374.83     33.44 o 
  -3  12   5      740.43      762.48     25.52 o 
  -2  12   5     4427.44     4694.48     84.16 o 
  -1  12   5      164.73      121.06     12.14 o 
   0  12   5       77.63       56.51     10.46 o 
   1  12   5      311.69      270.77     18.39 o 
   2  12   5     1283.20     1276.44     33.22 o 
   3  12   5      561.75      504.38     23.56 o 
   4  12   5      323.31      309.11     18.97 o 
   5  12   5     2296.07     2288.79     52.79 o 
   6  12   5     2378.43     2442.01     56.56 o 
  -7  13   5     1938.99     1954.29     71.76 o 
  -6  13   5      603.24      561.30     29.96 o 
  -5  13   5      384.05      331.99     20.92 o 
  -4  13   5     4069.10     4256.98     81.47 o 
  -3  13   5     1621.60     1624.90     42.24 o 
  -2  13   5     3227.87     3313.20     65.21 o 
  -1  13   5     2227.10     2233.82     57.14 o 
   0  13   5      495.69      533.99     26.38 o 
   1  13   5       11.36       -4.41     10.72 o 
   2  13   5     1640.08     1814.79     49.19 o 
   3  13   5       51.55       31.96     11.59 o 
   4  13   5      424.73      397.79     24.62 o 
   5  13   5       95.98       64.45     14.57 o 
   6  13   5     1426.56     1478.89     42.22 o 
  -6  14   5     1295.48     1341.56     73.89 o 
  -5  14   5        3.05       -4.60     13.64 o 
  -4  14   5      553.05      495.45     24.86 o 
  -3  14   5      219.36      185.72     16.56 o 
  -2  14   5     2782.55     3087.92     74.46 o 
  -1  14   5       34.02       20.27     13.07 o 
   0  14   5      765.21      778.57     39.71 o 
   1  14   5       23.69       27.51     16.74 o 
   2  14   5     5333.31     5791.65    117.72 o 
   3  14   5       11.64       -3.21     12.48 o 
   4  14   5     1617.40     1674.58     43.32 o 
   5  14   5      858.75      822.70     30.75 o 
  -5  15   5       36.00       10.47     15.29 o 
  -4  15   5     2734.25     2857.83     63.79 o 
  -3  15   5      395.44      345.06     40.45 o 
  -2  15   5     1052.82      998.29     38.94 o 
  -1  15   5     4123.58     4408.64    118.68 o 
   0  15   5     1867.59     1980.78     69.38 o 
   1  15   5       17.03       -0.96     16.85 o 
   2  15   5      733.43      706.65     39.17 o 
   3  15   5      318.72      279.63     29.31 o 
   4  15   5      702.16      661.51     31.95 o 
  -3  16   5      275.26      198.67     30.02 o 
  -2  16   5     1158.06     1187.39     43.12 o 
  -1  16   5      399.89      326.12     31.83 o 
   0  16   5     1533.30     1633.32    120.65 o 
   1  16   5        1.44       -6.23     17.71 o 
   2  16   5     2644.59     2816.96     87.93 o 
 -10   0   6       38.66       24.91     24.50 o 
  -9   0   6     1062.23      917.41     46.49 o 
  -8   0   6     9357.25     9733.89    177.44 o 
  -7   0   6     3037.67     2946.93     70.71 o 
  -6   0   6     3702.70     3663.51     90.63 o 
  -5   0   6    10265.43    10294.21    180.39 o 
  -4   0   6    20699.03    20801.41    352.99 o 
  -3   0   6     3763.05     3369.51    100.08 o 
  -2   0   6    63640.40    64734.30   1080.49 o 
  -1   0   6     6611.25     6822.96    182.36 o 
   0   0   6    14973.88    15205.74    322.25 o 
   1   0   6     8854.72     9160.41    158.58 o 
   2   0   6    44108.54    45856.05    769.12 o 
   3   0   6      341.40      321.21     20.84 o 
   4   0   6      616.16      562.85     23.03 o 
   5   0   6     1522.16     1433.07    117.96 o 
   6   0   6    52626.00    54712.55   1142.65 o 
   7   0   6     1130.68     1074.57     42.99 o 
   8   0   6     4861.78     4816.42    125.63 o 
   9   0   6     3425.08     3338.21    133.58 o 
  10   0   6     3287.79     3397.22    136.27 o 
 -10   1   6     1008.93      814.93     32.60 o 
  -9   1   6     3160.65     3223.07     56.73 o 
  -8   1   6        4.29        6.78      6.22 o 
  -7   1   6     6421.39     6395.03     84.66 o 
  -6   1   6    13000.93    12923.29    159.75 o 
  -5   1   6     2682.56     2587.17     46.94 o 
  -4   1   6    31397.06    31828.65    378.75 o 
  -3   1   6    28963.73    29447.70    420.61 o 
  -2   1   6     9694.73     9730.87    142.88 o 
  -1   1   6     2842.50     2837.76     41.65 o 
   0   1   6    51230.94    51745.34    610.88 o 
   1   1   6     4596.17     4865.91     62.03 o 
   2   1   6       65.54       38.89      6.55 o 
   3   1   6     5547.41     5693.87     92.37 o 
   4   1   6    11277.29    11055.19    190.55 o 
   5   1   6      107.41       72.01     15.46 o 
   6   1   6     1092.77      966.66     27.54 o 
   7   1   6     7007.57     7035.45    119.32 o 
   8   1   6     8670.98     8803.82    211.85 o 
   9   1   6       35.13       19.59     12.38 o 
 -10   2   6       11.80       15.78     12.46 o 
  -9   2   6     2359.62     2327.52     49.70 o 
  -8   2   6     5214.45     5362.64     92.63 o 
  -7   2   6     4591.28     4508.26     62.36 o 
  -6   2   6     1422.63     1306.42     22.63 o 
  -5   2   6    11385.97    11571.11    142.77 o 
  -4   2   6    19656.88    19780.04    261.67 o 
  -3   2   6    10527.47    11136.53    135.67 o 
  -2   2   6    57113.61    56665.45    733.89 o 
  -1   2   6     5124.39     4806.41    100.72 o 
   0   2   6     6565.42     6525.28     81.62 o 
   1   2   6      285.74      259.89      7.20 o 
   2   2   6    35199.15    36158.63    429.96 o 
   3   2   6     1091.59     1181.73     23.00 o 
   4   2   6      931.22      829.00     20.85 o 
   5   2   6     1512.77     1506.76     29.39 o 
   6   2   6    21207.01    21936.87    334.38 o 
   7   2   6      607.48      594.31     22.49 o 
   8   2   6     1314.03     1144.61     32.99 o 
   9   2   6     5055.47     5079.49    135.25 o 
 -11   3   6      840.56      784.70     67.51 o 
 -10   3   6     4199.91     4628.94    124.63 o 
  -9   3   6    10891.87    11666.33    185.66 o 
  -8   3   6     2577.02     2543.17     51.58 o 
  -7   3   6     9868.03    10024.30    141.97 o 
  -6   3   6     5219.38     5214.27     69.55 o 
  -5   3   6      814.32      744.32     14.81 o 
  -4   3   6    13859.04    14323.86    174.17 o 
  -3   3   6     9622.69     9876.59    134.07 o 
  -2   3   6    18982.78    19257.26    254.41 o 
  -1   3   6       13.24       20.13      6.66 o 
   0   3   6    33477.20    33626.42    399.86 o 
   1   3   6      299.65      310.45      8.20 o 
   2   3   6     3174.41     3126.16     48.10 o 
   3   3   6     8203.47     8668.77    121.32 o 
   4   3   6    45238.85    44219.21    727.12 o 
   5   3   6     1338.24     1240.71     39.93 o 
   6   3   6     5840.89     5777.04     99.83 o 
   7   3   6     2662.23     2509.38     62.28 o 
   8   3   6     6892.76     6894.76    118.29 o 
   9   3   6     1046.51     1023.56     38.25 o 
 -11   4   6     5999.74     5982.06    218.58 o 
 -10   4   6      963.00      962.44     63.13 o 
  -9   4   6     5864.31     6000.35     94.01 o 
  -8   4   6     3828.36     3830.87     64.00 o 
  -7   4   6     9468.44     9948.93    141.69 o 
  -6   4   6     1566.52     1531.30     49.63 o 
  -5   4   6    14372.00    14794.77    181.36 o 
  -4   4   6     8510.10     8673.53    108.54 o 
  -3   4   6      233.30      233.74     11.12 o 
  -2   4   6    24245.02    25147.70    330.67 o 
  -1   4   6     6061.27     6134.78     85.96 o 
   0   4   6     1014.02      915.08     16.31 o 
   1   4   6       13.19       11.73      3.70 o 
   2   4   6    49438.00    50112.78    653.55 o 
   3   4   6     1216.97     1117.61     24.36 o 
   4   4   6      417.51      371.20     18.86 o 
   5   4   6     2009.01     1860.19     35.08 o 
   6   4   6     3112.81     2905.50     88.40 o 
   7   4   6       46.68       30.49     12.22 o 
   8   4   6     1859.26     1863.60     52.41 o 
   9   4   6     2680.98     2605.66     75.22 o 
 -10   5   6     2186.31     2163.21     57.55 o 
  -9   5   6     9170.01    10094.77    165.31 o 
  -8   5   6     1823.90     1737.27     41.35 o 
  -7   5   6     6257.02     6542.21     98.40 o 
  -6   5   6     9324.58     9214.36    175.18 o 
  -5   5   6     4886.36     4916.65     82.58 o 
  -4   5   6     3970.97     4062.60     54.83 o 
  -3   5   6     1722.10     1609.83     24.61 o 
  -2   5   6    13345.13    13194.19    161.02 o 
  -1   5   6     2198.85     2265.50     32.66 o 
   0   5   6    33133.80    33528.09    399.57 o 
   1   5   6     5868.96     6144.99     79.06 o 
   2   5   6     2562.43     2449.97     36.10 o 
   3   5   6    12828.43    12833.71    176.36 o 
   4   5   6    45102.98    43715.84    574.26 o 
   5   5   6     1626.21     1561.16     31.53 o 
   6   5   6     2178.01     2012.01     42.83 o 
   7   5   6      862.06      759.79     30.34 o 
   8   5   6     5766.77     5672.98    119.33 o 
   9   5   6     1628.68     1667.71     51.93 o 
 -10   6   6     1442.17     1526.76     47.33 o 
  -9   6   6     6971.24     7396.12    127.23 o 
  -8   6   6     3371.65     3320.15     99.51 o 
  -7   6   6     4193.08     4446.87     71.99 o 
  -6   6   6    18410.68    18917.97    285.72 o 
  -5   6   6    10867.36    10564.07    164.55 o 
  -4   6   6     2319.37     2135.85     49.81 o 
  -3   6   6     1456.14     1251.74     26.79 o 
  -2   6   6      992.79      890.75     27.64 o 
  -1   6   6     3031.71     3148.27     60.42 o 
   0   6   6     3618.94     3585.53     49.03 o 
   1   6   6     1552.11     1487.49     24.48 o 
   2   6   6    33237.48    33110.79    436.91 o 
   3   6   6     1614.77     1635.17     31.70 o 
   4   6   6        2.57        3.43      6.58 o 
   5   6   6     1842.02     1661.28     33.48 o 
   6   6   6    13890.16    13780.21    214.05 o 
   7   6   6        4.58       13.54     12.60 o 
   8   6   6     4379.94     4507.28    100.14 o 
   9   6   6      326.18      264.57     25.01 o 
 -10   7   6      886.87      788.59     33.79 o 
  -9   7   6     3191.12     3354.69     68.89 o 
  -8   7   6      880.71      802.93     27.19 o 
  -7   7   6     4271.08     4324.79     71.17 o 
  -6   7   6    13924.70    14346.22    221.15 o 
  -5   7   6     7089.22     7029.15    114.85 o 
  -4   7   6     4757.66     4863.46     82.48 o 
  -3   7   6     1950.56     1869.74     37.93 o 
  -2   7   6     5163.21     4929.65     95.64 o 
  -1   7   6      818.61      833.99     18.36 o 
   0   7   6    41925.02    42778.40    509.09 o 
   1   7   6     4172.59     4127.09     56.65 o 
   2   7   6        3.82        0.45      5.19 o 
   3   7   6     2467.55     2387.63     46.43 o 
   4   7   6    23021.73    23267.83    313.85 o 
   5   7   6       84.16       71.72     10.92 o 
   6   7   6      171.80      112.71     12.76 o 
   7   7   6     1090.97      943.88     46.93 o 
   8   7   6     4605.58     4842.03    107.28 o 
   9   7   6      586.84      544.39     55.88 o 
  -9   8   6     2916.32     2965.41     73.32 o 
  -8   8   6     3030.08     3022.14     72.33 o 
  -7   8   6     4491.20     4646.62    117.12 o 
  -6   8   6     4457.93     4606.95     82.57 o 
  -5   8   6     2456.12     2418.01     49.05 o 
  -4   8   6    10207.49    10326.13    162.20 o 
  -3   8   6       64.81       56.95     11.40 o 
  -2   8   6    12471.63    13133.18    177.93 o 
  -1   8   6     8305.31     8472.40    107.75 o 
   0   8   6     2127.48     2020.44     31.79 o 
   1   8   6      813.13      783.42     17.06 o 
   2   8   6    27440.77    28487.30    379.29 o 
   3   8   6      329.86      307.06     14.27 o 
   4   8   6      113.23       93.41     11.26 o 
   5   8   6     3971.74     3842.37     71.81 o 
   6   8   6     6745.85     6690.30    114.56 o 
   7   8   6      317.89      290.13     19.22 o 
   8   8   6     1737.77     1707.90     53.19 o 
  -9   9   6     3420.55     3708.10     87.49 o 
  -8   9   6     1811.22     1767.53     51.33 o 
  -7   9   6     4572.49     4562.50     84.92 o 
  -6   9   6     3451.07     3396.92     66.05 o 
  -5   9   6     2690.22     2535.63     51.82 o 
  -4   9   6     6543.18     6705.82    111.51 o 
  -3   9   6     5857.87     5780.38    154.37 o 
  -2   9   6     1665.35     1547.15     42.42 o 
  -1   9   6      280.20      221.57     10.20 o 
   0   9   6    20514.00    21576.96    262.34 o 
   1   9   6       89.68       67.97      7.40 o 
   2   9   6        1.31        1.49      6.73 o 
   3   9   6      601.62      559.96     22.07 o 
   4   9   6    11864.65    11994.70    189.65 o 
   5   9   6        8.72        1.79     10.07 o 
   6   9   6      379.90      350.21     20.55 o 
   7   9   6     1487.37     1420.05     41.39 o 
   8   9   6     3590.56     3811.42     92.39 o 
  -9  10   6      257.87      242.45     23.52 o 
  -8  10   6     2368.33     2361.85     63.24 o 
  -7  10   6     2133.60     2065.98     56.06 o 
  -6  10   6      501.72      452.69     33.75 o 
  -5  10   6      324.00      249.76     18.12 o 
  -4  10   6    11663.96    12144.19    191.12 o 
  -3  10   6    11134.96    11489.63    180.77 o 
  -2  10   6    26325.85    27459.50    407.99 o 
  -1  10   6     5494.19     5520.86     93.20 o 
   0  10   6     1076.32     1031.00     21.09 o 
   1  10   6       22.24       18.74      6.51 o 
   2  10   6    12241.83    12610.94    196.39 o 
   3  10   6     1247.66     1185.47     31.39 o 
   4  10   6      266.21      228.70     16.25 o 
   5  10   6     2005.77     1911.65     45.40 o 
   6  10   6     5386.17     5510.54    100.60 o 
   7  10   6      650.20      621.26     27.32 o 
  -8  11   6      620.22      653.43     33.47 o 
  -7  11   6     1573.86     1559.08     60.64 o 
  -6  11   6      519.89      419.76     22.07 o 
  -5  11   6     1826.62     1747.90     42.56 o 
  -4  11   6     7103.97     7518.20    126.33 o 
  -3  11   6     5969.88     6199.90    106.31 o 
  -2  11   6      743.54      687.91     22.75 o 
  -1  11   6     1692.63     1703.94     38.18 o 
   0  11   6     4381.64     4514.78     77.98 o 
   1  11   6     1679.17     1662.76     37.60 o 
   2  11   6        0.48        3.38      8.82 o 
   3  11   6       31.73       13.26     10.05 o 
   4  11   6     3485.83     3367.69     66.78 o 
   5  11   6      112.03      147.29     15.66 o 
   6  11   6      143.97      114.75     15.96 o 
   7  11   6     1528.59     1465.46     44.77 o 
  -7  12   6     1403.03     1315.32     44.89 o 
  -6  12   6     1017.96      965.36     73.40 o 
  -5  12   6     2840.89     2852.03     60.90 o 
  -4  12   6     1902.73     1832.32     44.18 o 
  -3  12   6     2772.66     2902.93     59.31 o 
  -2  12   6     9092.67     9633.63    177.46 o 
  -1  12   6      967.20      890.25     26.58 o 
   0  12   6     1732.24     1680.72     45.53 o 
   1  12   6     2280.77     2330.18     55.97 o 
   2  12   6     7115.78     7301.16    122.10 o 
   3  12   6      267.09      231.61     16.78 o 
   4  12   6       90.19       63.17     13.27 o 
   5  12   6     1126.18     1175.79     35.55 o 
   6  12   6     7324.04     7515.76    131.83 o 
  -7  13   6      627.50      591.39     33.00 o 
  -6  13   6     1720.63     1622.83     50.36 o 
  -5  13   6     1014.83      981.13     32.83 o 
  -4  13   6     5764.16     6097.59    144.50 o 
  -3  13   6     2941.54     2939.90     65.70 o 
  -2  13   6     2428.05     2308.40     50.68 o 
  -1  13   6     2959.57     3011.24     70.77 o 
   0  13   6     8065.87     8548.13    376.46 o 
   1  13   6      966.95      967.15     71.99 o 
   2  13   6      177.54      166.11     17.28 o 
   3  13   6       34.56       27.84     12.04 o 
   4  13   6     2398.59     2416.82     54.35 o 
   5  13   6      422.60      389.21     23.34 o 
  -6  14   6     1952.87     1988.38     61.07 o 
  -5  14   6     4044.81     4110.28     94.25 o 
  -4  14   6       28.95       12.39     12.49 o 
  -3  14   6      573.39      554.74     26.36 o 
  -2  14   6     2028.70     1991.72     55.47 o 
  -1  14   6       49.27       30.85     15.44 o 
   0  14   6     1032.15      968.45     44.87 o 
   1  14   6     1704.54     1737.96     83.96 o 
   2  14   6     2770.70     2762.21     84.43 o 
   3  14   6      499.03      442.92     33.13 o 
   4  14   6      198.94      170.06     17.58 o 
  -4  15   6     2133.46     2156.74     53.28 o 
  -3  15   6      447.51      358.79     26.85 o 
  -2  15   6     1744.87     1667.07     51.38 o 
  -1  15   6     1312.08     1398.96     57.38 o 
   0  15   6     4324.94     4449.14    140.05 o 
   1  15   6      108.46       67.56     23.88 o 
   2  15   6      802.11      796.57     41.22 o 
   3  15   6     2388.22     2462.35     80.10 o 
  -3  16   6      206.86      148.01     21.58 o 
  -2  16   6     3466.57     3675.84    119.27 o 
  -1  16   6      555.99      610.13     42.14 o 
   0  16   6        1.56      -12.25     18.34 o 
   1  16   6      227.58      209.71     27.07 o 
 -10   1   7      196.99      157.66     26.04 o 
  -9   1   7      206.89      137.27     18.81 o 
  -8   1   7      247.29      204.49     13.00 o 
  -7   1   7     1563.22     1450.28     33.31 o 
  -6   1   7      832.79      743.18     15.76 o 
  -5   1   7      187.27      137.87      6.60 o 
  -4   1   7     7260.92     7363.65     92.41 o 
  -3   1   7     1073.21      959.67     15.78 o 
  -2   1   7        8.68        7.29      2.69 o 
  -1   1   7       19.94        4.63      3.75 o 
   0   1   7     3116.19     3294.71     43.85 o 
   1   1   7       48.43       22.36      5.66 o 
   2   1   7       57.52       46.12      4.23 o 
   3   1   7       39.90        8.74      4.09 o 
   4   1   7        1.20       -2.73      5.11 o 
   5   1   7        5.20        4.00      7.57 o 
   6   1   7      205.62      146.68     13.59 o 
   7   1   7      537.10      480.13     21.22 o 
   8   1   7      926.79      877.39     29.49 o 
   9   1   7      654.45      611.13     30.08 o 
 -11   2   7       43.27       55.06     31.11 o 
 -10   2   7      201.86      170.76     23.60 o 
  -9   2   7       40.28       13.31     10.05 o 
  -8   2   7       13.76       -1.18      8.30 o 
  -7   2   7      793.67      689.21     18.33 o 
  -6   2   7       70.22       62.33      8.69 o 
  -5   2   7     5412.11     5393.44     70.46 o 
  -4   2   7     6092.03     6013.05     85.24 o 
  -3   2   7     1174.37     1079.10     21.11 o 
  -2   2   7      323.26      314.69     19.05 o 
  -1   2   7     2881.76     3185.49     46.42 o 
   0   2   7      241.34      257.91     10.38 o 
   1   2   7        1.67       -2.43      3.30 o 
   2   2   7     7532.47     7980.73    100.27 o 
   3   2   7      141.68       83.66      7.23 o 
   4   2   7      288.79      243.86     16.47 o 
   5   2   7        5.17       -7.00      7.00 o 
   6   2   7       72.43       51.38     10.47 o 
   7   2   7      487.70      388.52     19.89 o 
   8   2   7        8.30        0.13     10.99 o 
   9   2   7      146.96      103.90     17.84 o 
 -11   3   7      222.63      205.30     25.28 o 
 -10   3   7      550.33      498.63     26.08 o 
  -9   3   7       48.68       24.64     11.08 o 
  -8   3   7      508.54      466.30     21.00 o 
  -7   3   7     3874.94     3814.85    101.72 o 
  -6   3   7      152.42      129.78      8.76 o 
  -5   3   7      140.42      109.90      7.55 o 
  -4   3   7     3736.46     3662.30     56.53 o 
  -3   3   7     3443.94     3435.92     51.62 o 
  -2   3   7       47.21       44.84      5.24 o 
  -1   3   7      219.95      138.31      7.28 o 
   0   3   7      308.01      250.11      7.75 o 
   1   3   7     3236.15     3233.39     44.35 o 
   2   3   7      477.46      440.08     18.26 o 
   3   3   7       21.55       10.67      5.30 o 
   4   3   7       18.33       10.23      6.12 o 
   5   3   7     1157.54     1013.08     29.70 o 
   6   3   7      225.18      200.16     15.32 o 
   7   3   7      532.86      440.81     20.03 o 
   8   3   7      491.24      439.39     25.66 o 
   9   3   7     1675.02     1746.92     52.17 o 
 -10   4   7        5.63        2.56     12.24 o 
  -9   4   7      715.72      699.69     36.39 o 
  -8   4   7       30.73        9.46      9.35 o 
  -7   4   7      263.64      233.03     14.46 o 
  -6   4   7      236.92      187.92     12.50 o 
  -5   4   7     2069.65     1972.68     34.51 o 
  -4   4   7     3598.90     3451.03     53.02 o 
  -3   4   7       63.57       50.80      5.45 o 
  -2   4   7     1108.12     1020.78     22.79 o 
  -1   4   7      155.73      106.85      5.20 o 
   0   4   7     2307.10     2259.61     33.03 o 
   1   4   7     3269.80     3288.42     65.03 o 
   2   4   7    10250.77    10401.53    129.45 o 
   3   4   7     2626.10     2486.11     42.21 o 
   4   4   7      447.25      411.61     39.80 o 
   5   4   7       36.62       22.84      7.34 o 
   6   4   7        7.25       -8.12      9.26 o 
   7   4   7       14.64        8.03     11.68 o 
   8   4   7        1.75       -8.93     10.86 o 
   9   4   7      105.41       90.05     18.89 o 
 -10   5   7       52.42       16.75     13.63 o 
  -9   5   7      677.44      681.46     25.89 o 
  -8   5   7      253.30      190.72     14.93 o 
  -7   5   7       41.21       16.06      9.37 o 
  -6   5   7     3636.21     3649.20     66.28 o 
  -5   5   7      823.38      766.36     29.75 o 
  -4   5   7       11.34        7.29      4.75 o 
  -3   5   7     3148.19     3434.83     53.04 o 
  -2   5   7     1002.03     1079.99     21.98 o 
  -1   5   7      276.71      192.48      7.21 o 
   0   5   7      259.13      251.19      8.29 o 
   1   5   7     4273.71     4466.38     62.29 o 
   2   5   7      866.95      864.70     28.57 o 
   3   5   7      152.88      103.10      8.69 o 
   4   5   7      531.65      417.77     18.97 o 
   5   5   7     5347.73     5214.46     80.89 o 
   6   5   7      319.22      274.31     19.65 o 
   7   5   7       64.65       42.21     14.10 o 
   8   5   7      724.07      679.67     31.82 o 
   9   5   7       65.54       45.41     14.85 o 
 -10   6   7       73.61       52.54     16.44 o 
  -9   6   7      178.11      151.84     23.94 o 
  -8   6   7      119.83       90.22     12.88 o 
  -7   6   7     1384.55     1321.86     47.57 o 
  -6   6   7      313.73      276.48     15.39 o 
  -5   6   7     1522.39     1498.89     39.08 o 
  -4   6   7      329.02      326.33     14.60 o 
  -3   6   7       29.67        8.61      5.16 o 
  -2   6   7      455.37      394.28     16.65 o 
  -1   6   7      217.15      185.34      7.50 o 
   0   6   7     3726.54     3832.37     52.49 o 
   1   6   7     1012.26      955.59     18.30 o 
   2   6   7      661.48      656.58     17.49 o 
   3   6   7        8.82        2.16      6.28 o 
   4   6   7     2597.34     2439.03     82.41 o 
   5   6   7       15.43       10.64      7.84 o 
   6   6   7      699.18      639.98     22.97 o 
   7   6   7       33.02       42.08     14.24 o 
   8   6   7        0.10       -6.34     13.81 o 
 -10   7   7      261.76      220.70     22.59 o 
  -9   7   7     1078.30     1148.08     53.66 o 
  -8   7   7      635.16      602.00     24.24 o 
  -7   7   7        6.40       14.12      9.95 o 
  -6   7   7     1159.74     1090.72     29.61 o 
  -5   7   7     2553.24     2552.78     50.41 o 
  -4   7   7       25.23       26.29      8.30 o 
  -3   7   7     1117.41     1073.29     36.08 o 
  -2   7   7     3843.23     3822.90     59.17 o 
  -1   7   7      786.88      677.30     14.69 o 
   0   7   7      265.58      211.11      8.77 o 
   1   7   7       48.25       45.09      5.94 o 
   2   7   7     4934.51     4927.52     75.26 o 
   3   7   7      358.40      281.83     17.75 o 
   4   7   7     4558.44     4505.23     95.06 o 
   5   7   7     1107.94     1056.89     29.22 o 
   6   7   7      314.89      259.38     17.06 o 
   7   7   7       23.69       30.28     14.22 o 
   8   7   7     1862.56     1761.32     60.19 o 
  -9   8   7      497.39      461.04     28.21 o 
  -8   8   7      872.62      830.67     32.96 o 
  -7   8   7     2342.05     2378.95     51.83 o 
  -6   8   7       11.19        4.76      9.17 o 
  -5   8   7     4247.13     4212.39     75.81 o 
  -4   8   7       24.04       29.11      8.27 o 
  -3   8   7      206.88      144.77     11.23 o 
  -2   8   7      752.77      703.05     21.01 o 
  -1   8   7     2721.91     2798.45     46.27 o 
   0   8   7      952.05      954.35     19.11 o 
   1   8   7     6219.05     6368.66     87.03 o 
   2   8   7     2560.84     2468.29     48.24 o 
   3   8   7     2236.97     2042.75     39.60 o 
   4   8   7     2518.17     2412.76     57.13 o 
   5   8   7        5.86       -4.69      8.82 o 
   6   8   7     1989.96     1878.12     44.45 o 
   7   8   7      312.40      252.10     24.80 o 
   8   8   7      270.24      218.87     24.17 o 
  -9   9   7     1382.16     1405.21     46.72 o 
  -8   9   7     1879.17     2005.88     56.04 o 
  -7   9   7       13.32       16.62     11.37 o 
  -6   9   7      522.03      516.36     21.65 o 
  -5   9   7      703.24      643.81     22.83 o 
  -4   9   7       12.56        2.18      7.87 o 
  -3   9   7     1312.23     1258.83     31.34 o 
  -2   9   7     5657.75     5933.38     99.19 o 
  -1   9   7      633.99      557.14     16.43 o 
   0   9   7     2031.55     2045.15     33.15 o 
   1   9   7     2074.95     2081.81     34.10 o 
   2   9   7     6137.97     6245.68     93.92 o 
   3   9   7       29.99       16.28      8.95 o 
   4   9   7     2804.58     2822.84     57.27 o 
   5   9   7     1427.21     1345.90     36.01 o 
   6   9   7        2.69        7.37     10.84 o 
   7   9   7      104.66       68.88     14.46 o 
  -8  10   7      141.43      105.23     18.08 o 
  -7  10   7      439.40      412.56     31.55 o 
  -6  10   7      357.16      341.47     20.86 o 
  -5  10   7     1971.21     1995.79     45.50 o 
  -4  10   7      709.29      691.85     31.67 o 
  -3  10   7      674.32      582.50     21.44 o 
  -2  10   7       40.21       33.35      9.30 o 
  -1  10   7      235.43      236.74     21.50 o 
   0  10   7     4128.23     4468.77     69.64 o 
   1  10   7      144.23       99.83      9.44 o 
   2  10   7       16.97        9.79      8.71 o 
   3  10   7      252.95      208.67     16.67 o 
   4  10   7       37.40       35.93     11.34 o 
   5  10   7       95.96       89.58     14.09 o 
   6  10   7     2242.36     2301.28     53.47 o 
   7  10   7       74.93       63.72     15.09 o 
  -8  11   7      658.23      570.79     31.95 o 
  -7  11   7       98.45       71.12     16.69 o 
  -6  11   7      355.85      322.74     20.24 o 
  -5  11   7     1191.84     1197.91     34.26 o 
  -4  11   7      388.11      323.35     20.68 o 
  -3  11   7     1129.96     1118.60     31.00 o 
  -2  11   7     3522.09     3713.78     69.38 o 
  -1  11   7       70.61       35.40      9.44 o 
   0  11   7      125.32      108.61     11.86 o 
   1  11   7      235.24      199.63     16.95 o 
   2  11   7     1459.15     1426.93     35.29 o 
   3  11   7     1359.85     1289.48     34.23 o 
   4  11   7      250.39      237.98     21.06 o 
   5  11   7      392.40      336.89     20.84 o 
   6  11   7      672.97      609.66     27.10 o 
  -7  12   7      122.09       93.54     18.05 o 
  -6  12   7     1896.76     1801.96     46.68 o 
  -5  12   7      101.99       77.13     13.89 o 
  -4  12   7     4765.83     5061.18     92.75 o 
  -3  12   7     1146.18     1138.16     32.37 o 
  -2  12   7       15.19        1.90      9.40 o 
  -1  12   7        9.11       12.29      9.51 o 
   0  12   7     7394.54     7842.02    184.55 o 
   1  12   7     2603.65     2418.85     73.69 o 
   2  12   7     3707.97     3771.47     83.71 o 
   3  12   7     1026.05      939.44     29.56 o 
   4  12   7      267.85      240.69     18.08 o 
   5  12   7      372.18      335.92     31.29 o 
   6  12   7     2981.75     3269.66     70.05 o 
  -6  13   7        5.48        4.95     14.49 o 
  -5  13   7      412.11      305.77     20.94 o 
  -4  13   7     1341.76     1286.21     37.20 o 
  -3  13   7      670.57      642.87     25.12 o 
  -2  13   7     3277.95     3520.86     68.93 o 
  -1  13   7       17.33        2.35     12.04 o 
   0  13   7      673.95      710.50     42.12 o 
   1  13   7      758.94      727.28     37.66 o 
   2  13   7     1448.54     1503.13     55.58 o 
   3  13   7      399.94      383.29     25.28 o 
   4  13   7      253.92      268.36     19.66 o 
   5  13   7      348.22      323.11     33.79 o 
  -5  14   7       10.21       14.69     13.86 o 
  -4  14   7     5171.76     5525.72    117.57 o 
  -3  14   7     1057.80     1042.42     33.02 o 
  -2  14   7      210.01      176.99     33.74 o 
  -1  14   7      775.95      743.27     40.17 o 
   0  14   7     2636.19     2777.00     85.01 o 
   1  14   7       67.07       55.75     20.19 o 
   2  14   7     2136.68     2223.77     87.47 o 
   3  14   7      191.64      147.51     28.56 o 
   4  14   7     1591.92     1674.07     63.24 o 
  -4  15   7     1106.54     1006.41     34.91 o 
  -3  15   7       38.78        0.79     15.75 o 
  -2  15   7     2633.74     2929.34     73.58 o 
  -1  15   7        0.66        4.09     17.19 o 
   0  15   7      695.10      672.73     39.61 o 
   1  15   7      143.17      106.80     21.41 o 
   2  15   7     1279.75     1353.45     55.33 o 
   3  15   7      184.47      159.41     59.88 o 
  -2  16   7       75.11       64.85     23.20 o 
  -1  16   7      471.33      438.59     36.54 o 
   0  16   7     1000.37     1051.59     50.12 o 
 -10   0   8     1489.80     1413.20     84.51 o 
  -9   0   8    14452.98    15270.89    338.10 o 
  -8   0   8       84.19       76.04     24.50 o 
  -7   0   8     2866.87     2829.54     60.09 o 
  -6   0   8    13295.67    13059.09    302.08 o 
  -5   0   8     5450.69     5378.35     99.42 o 
  -4   0   8     7071.02     6677.71    151.48 o 
  -3   0   8    21852.79    22118.77    375.00 o 
  -2   0   8    19122.25    20165.28    342.58 o 
  -1   0   8      458.01      298.45     16.51 o 
   0   0   8   137500.19   131850.14   3736.18 o 
   1   0   8    12954.86    12858.68    222.10 o 
   2   0   8       83.12       82.52      8.58 o 
   3   0   8       87.95       54.43     12.83 o 
   4   0   8     8697.04     8679.44    199.00 o 
   5   0   8      165.12      135.57     17.98 o 
   6   0   8     2287.77     2161.72    134.34 o 
   7   0   8      196.77       89.12     23.12 o 
   8   0   8     3792.67     3803.04    169.58 o 
   9   0   8      686.45      621.23     39.37 o 
 -11   1   8     8472.85     8175.71    280.38 o 
 -10   1   8     1099.53      994.64     48.93 o 
  -9   1   8     5879.38     5962.30    121.80 o 
  -8   1   8     3538.60     3430.86     56.79 o 
  -7   1   8     3700.92     3672.60     58.53 o 
  -6   1   8      285.26      265.55     11.44 o 
  -5   1   8     7110.93     6927.25     88.55 o 
  -4   1   8    10858.95    10825.57    133.31 o 
  -3   1   8      111.42      113.33      6.60 o 
  -2   1   8    11980.58    11940.70    145.71 o 
  -1   1   8     5457.75     5645.01     72.81 o 
   0   1   8    23274.10    23582.37    336.92 o 
   1   1   8    10177.79    10538.28    149.61 o 
   2   1   8    38349.79    40270.09    479.52 o 
   3   1   8      386.13      369.47     28.61 o 
   4   1   8      118.35      103.50     10.51 o 
   5   1   8      826.57      768.22     40.39 o 
   6   1   8    13485.67    13372.12    219.83 o 
   7   1   8      144.61      117.78     14.07 o 
   8   1   8     2015.98     1979.43     48.47 o 
   9   1   8     3510.68     3532.12     84.13 o 
 -11   2   8     1030.32      905.71     67.17 o 
 -10   2   8     2242.38     2223.19     59.63 o 
  -9   2   8    10337.54    11214.46    236.39 o 
  -8   2   8     1726.12     1608.29     48.95 o 
  -7   2   8     5527.17     5578.89     83.68 o 
  -6   2   8     5762.04     5633.02     93.88 o 
  -5   2   8     2978.38     2790.87     46.91 o 
  -4   2   8     7696.64     7862.82    109.54 o 
  -3   2   8    11212.43    11220.88    152.05 o 
  -2   2   8    11494.09    11443.43    155.03 o 
  -1   2   8     4268.01     4504.81     59.37 o 
   0   2   8    33149.87    33348.23    396.84 o 
   1   2   8     6606.33     6899.07     87.55 o 
   2   2   8     3391.83     3345.43     46.51 o 
   3   2   8      418.17      354.05     12.24 o 
   4   2   8    25525.15    26644.53    355.53 o 
   5   2   8     1183.74     1114.63     35.74 o 
   6   2   8     1679.78     1535.95     40.85 o 
   7   2   8      277.77      210.23     16.93 o 
   8   2   8     7675.40     7632.21    133.20 o 
   9   2   8      261.09      242.10     22.83 o 
 -10   3   8       59.16       59.70     16.13 o 
  -9   3   8     1457.13     1308.24     37.17 o 
  -8   3   8     6565.76     6713.04    113.49 o 
  -7   3   8     7042.94     7258.78    119.44 o 
  -6   3   8     2779.08     2678.22     44.89 o 
  -5   3   8     8803.45     8921.89    124.73 o 
  -4   3   8    17399.95    17677.29    323.71 o 
  -3   3   8     5499.95     5319.36     82.03 o 
  -2   3   8    33827.33    33008.94    433.07 o 
  -1   3   8    12625.77    12606.63    154.59 o 
   0   3   8      623.37      500.90     11.46 o 
   1   3   8       98.73       94.97      5.89 o 
   2   3   8    27687.74    28502.00    341.99 o 
   3   3   8      282.83      266.33     11.49 o 
   4   3   8        0.83        9.89      6.76 o 
   5   3   8      255.22      223.44     26.07 o 
   6   3   8    15193.88    15196.48    239.66 o 
   7   3   8       43.08       15.35     11.37 o 
   8   3   8     1262.64     1133.54     44.15 o 
   9   3   8     3056.64     3003.46     75.88 o 
 -10   4   8     1225.86     1138.47     73.30 o 
  -9   4   8     6620.69     7246.84    123.53 o 
  -8   4   8      855.75      789.47     25.55 o 
  -7   4   8     7386.41     7399.27    122.25 o 
  -6   4   8     7577.71     7506.41    121.91 o 
  -5   4   8     2499.68     2483.65     41.83 o 
  -4   4   8     6723.20     6839.40     97.57 o 
  -3   4   8     7038.02     6854.47     97.28 o 
  -2   4   8     7535.25     7130.60    100.81 o 
  -1   4   8       25.79       31.16      3.98 o 
   0   4   8    11326.70    11102.15    137.59 o 
   1   4   8       19.78       18.00      4.58 o 
   2   4   8     6809.96     6953.00     99.69 o 
   3   4   8     4607.36     4561.41     70.15 o 
   4   4   8    36241.20    36775.00    487.33 o 
   5   4   8       60.66       48.68      8.64 o 
   6   4   8      506.29      445.90     21.95 o 
   7   4   8     3817.26     3697.10     71.62 o 
   8   4   8     8927.13     9329.95    181.47 o 
   9   4   8      706.29      654.16     33.41 o 
 -10   5   8       95.51       96.06     17.01 o 
  -9   5   8      869.74      823.57     28.13 o 
  -8   5   8     4363.14     4549.75     83.27 o 
  -7   5   8    14065.57    14876.82    229.70 o 
  -6   5   8    11986.11    12174.12    189.16 o 
  -5   5   8    16555.56    17054.24    396.49 o 
  -4   5   8    10368.49    10260.77    142.50 o 
  -3   5   8     2882.07     2840.95     46.10 o 
  -2   5   8    20404.97    20680.59    275.71 o 
  -1   5   8     7754.92     7666.65     97.56 o 
   0   5   8     1151.24     1002.36     20.50 o 
   1   5   8      652.50      578.98     13.44 o 
   2   5   8    24690.42    25258.75    336.43 o 
   3   5   8     1375.85     1352.77     28.33 o 
   4   5   8      333.91      288.88     18.74 o 
   5   5   8     3219.30     3016.54     52.79 o 
   6   5   8    15242.85    15902.72    287.20 o 
   7   5   8     1151.60     1110.36     38.73 o 
   8   5   8     1808.51     1686.70     43.71 o 
 -10   6   8      649.88      575.53     35.36 o 
  -9   6   8      912.88      853.14     29.46 o 
  -8   6   8      139.99      113.49     13.55 o 
  -7   6   8     4860.18     4836.90     86.47 o 
  -6   6   8     8789.60     9204.62    163.07 o 
  -5   6   8    11548.30    11699.68    181.95 o 
  -4   6   8    12222.04    12706.26    227.02 o 
  -3   6   8     4491.03     4334.55     66.07 o 
  -2   6   8    10190.91    10284.63    142.74 o 
  -1   6   8       92.10       75.33     12.85 o 
   0   6   8    11213.60    11585.93    144.09 o 
   1   6   8       99.80       77.49      6.60 o 
   2   6   8      247.20      217.84     12.99 o 
   3   6   8      339.00      318.74     14.47 o 
   4   6   8    17897.95    17479.42    337.44 o 
   5   6   8       18.33       28.12      8.64 o 
   6   6   8      272.06      248.51     20.36 o 
   7   6   8     9058.11     9557.60    185.02 o 
   8   6   8     8639.55     9129.15    194.88 o 
 -10   7   8        7.15        0.43     14.60 o 
  -9   7   8     1946.86     1975.27     55.28 o 
  -8   7   8     1703.45     1647.53     53.60 o 
  -7   7   8     6758.15     6823.61    194.98 o 
  -6   7   8     8799.38     8954.91    145.01 o 
  -5   7   8     8786.25     8724.17    140.30 o 
  -4   7   8     4546.90     4510.77     78.71 o 
  -3   7   8     2670.06     2673.34     51.23 o 
  -2   7   8     6478.67     6280.03    117.19 o 
  -1   7   8     2334.11     2240.12     39.66 o 
   0   7   8     6210.22     6063.07     79.78 o 
   1   7   8       43.50       39.48      6.78 o 
   2   7   8    20557.76    21243.83    286.69 o 
   3   7   8     3701.41     3698.12     61.32 o 
   4   7   8       12.09        4.09      8.06 o 
   5   7   8     3345.69     3338.47     64.25 o 
   6   7   8    14027.09    14504.86    251.24 o 
   7   7   8     1196.76     1161.33     41.72 o 
   8   7   8     1444.20     1417.15     48.65 o 
  -9   8   8     5013.29     5363.41    114.95 o 
  -8   8   8      129.18       97.53     14.70 o 
  -7   8   8     4995.80     5128.46     92.87 o 
  -6   8   8     5094.09     4947.74     88.42 o 
  -5   8   8     4916.67     4786.77     84.93 o 
  -4   8   8     4842.44     5054.12     87.79 o 
  -3   8   8     5458.48     5363.79    141.86 o 
  -2   8   8     7340.86     7238.75    117.57 o 
  -1   8   8     1779.46     1800.94     40.36 o 
   0   8   8     9619.56     9784.95    179.93 o 
   1   8   8     4644.34     4630.47     71.08 o 
   2   8   8       37.25       25.38      7.79 o 
   3   8   8      640.76      594.46     19.58 o 
   4   8   8    14496.01    14595.58    253.31 o 
   5   8   8      373.45      324.35     18.28 o 
   6   8   8      114.06       92.98     13.98 o 
   7   8   8     1271.59     1164.75     42.57 o 
  -9   9   8     1810.51     1754.09     53.77 o 
  -8   9   8     1103.29     1027.65     38.10 o 
  -7   9   8     1037.71     1022.92     33.79 o 
  -6   9   8      230.62      202.85     17.30 o 
  -5   9   8     1287.47     1207.64     32.54 o 
  -4   9   8     8056.59     8186.71    134.30 o 
  -3   9   8     4101.79     4119.31     74.48 o 
  -2   9   8    10358.88    10544.34    165.86 o 
  -1   9   8     1807.48     1752.30     40.24 o 
   0   9   8     3231.28     3178.25     52.50 o 
   1   9   8      144.07      131.56     10.16 o 
   2   9   8    15439.26    15805.04    242.08 o 
   3   9   8     1343.10     1189.65     31.47 o 
   4   9   8       26.13       11.30      9.64 o 
   5   9   8      801.98      728.74     35.78 o 
   6   9   8     4950.98     4939.76     91.88 o 
   7   9   8       14.24       13.16     16.81 o 
  -8  10   8     2590.66     2803.22     86.06 o 
  -7  10   8     4481.19     4518.02     86.71 o 
  -6  10   8     1535.02     1457.13     38.74 o 
  -5  10   8      265.58      235.08     16.73 o 
  -4  10   8     3712.87     3564.32    120.75 o 
  -3  10   8     2672.12     2571.22     52.90 o 
  -2  10   8     4508.15     4527.33     98.03 o 
  -1  10   8     5600.68     5798.07     97.92 o 
   0  10   8     9353.64     9796.68    181.07 o 
   1  10   8     4162.02     4191.00     76.28 o 
   2  10   8       30.52       14.87      9.24 o 
   3  10   8      711.38      691.71     23.87 o 
   4  10   8    14237.87    14896.92    271.70 o 
   5  10   8     1019.47      948.90     30.70 o 
   6  10   8     2653.17     2822.67     61.80 o 
   7  10   8        3.50        2.05     17.04 o 
  -8  11   8      759.25      656.75     34.09 o 
  -7  11   8     1150.64     1131.56     36.26 o 
  -6  11   8        0.19        0.84     11.44 o 
  -5  11   8      517.12      452.36     22.36 o 
  -4  11   8     3229.13     3127.63     63.20 o 
  -3  11   8     1070.60      987.63     29.32 o 
  -2  11   8     6294.13     6479.23    109.86 o 
  -1  11   8     1193.23     1124.56     30.04 o 
   0  11   8     2617.59     2590.07     61.46 o 
   1  11   8     2845.41     2872.59     81.54 o 
   2  11   8    10021.88    10431.89    194.92 o 
   3  11   8      162.70      156.89     14.74 o 
   4  11   8        0.89        6.04     11.25 o 
   5  11   8      578.72      528.54     24.92 o 
   6  11   8     2334.76     2403.06     56.43 o 
  -7  12   8      294.39      225.65     22.41 o 
  -6  12   8     2287.51     2245.84     53.97 o 
  -5  12   8     1589.11     1581.83     42.09 o 
  -4  12   8     2209.61     2213.15     89.87 o 
  -3  12   8     2625.81     2583.52     55.19 o 
  -2  12   8      935.94      805.07     26.42 o 
  -1  12   8     1197.90     1263.83     33.20 o 
   0  12   8    21786.12    23144.07    693.87 o 
   1  12   8     1839.88     1848.00     75.57 o 
   2  12   8       58.45       57.11     14.05 o 
   3  12   8      367.71      319.06     23.41 o 
   4  12   8     2650.79     2681.10     68.54 o 
   5  12   8      137.53      100.29     26.78 o 
  -6  13   8     1194.57     1152.97     37.77 o 
  -5  13   8     1190.33     1142.18     36.28 o 
  -4  13   8      249.49      169.21     16.96 o 
  -3  13   8        0.75       -0.20     10.76 o 
  -2  13   8     2745.19     2774.73     58.01 o 
  -1  13   8     1455.34     1410.30     54.77 o 
   0  13   8     2020.12     1980.70     66.41 o 
   1  13   8     3507.07     3614.85    100.94 o 
   2  13   8     6440.05     6672.34    164.00 o 
   3  13   8        6.67       14.04     14.73 o 
   4  13   8        0.03      -11.72     14.21 o 
  -5  14   8     2880.11     2973.28     66.62 o 
  -4  14   8     1798.72     1831.22     47.41 o 
  -3  14   8     1643.25     1598.36     42.15 o 
  -2  14   8      153.43      104.10     17.82 o 
  -1  14   8      531.51      519.58     36.01 o 
   0  14   8     4999.91     5208.84    135.73 o 
   1  14   8      309.30      279.56     27.83 o 
   2  14   8     1069.51     1001.90     46.51 o 
   3  14   8      621.41      571.13     40.74 o 
  -4  15   8      561.07      502.56     26.96 o 
  -3  15   8     1469.88     1467.37     50.17 o 
  -2  15   8     3935.53     4196.54    120.19 o 
  -1  15   8     2696.41     2685.87     86.62 o 
   0  15   8       49.15       28.29     19.72 o 
   1  15   8      739.02      739.10     41.21 o 
   2  15   8     1814.44     1836.03     66.67 o 
 -10   1   9      549.26      458.76     39.61 o 
  -9   1   9      166.29      124.94     16.69 o 
  -8   1   9        2.66        7.83      8.95 o 
  -7   1   9      263.80      234.17     25.89 o 
  -6   1   9      147.31      122.71     11.07 o 
  -5   1   9       22.92       29.23      5.98 o 
  -4   1   9        0.22       -0.39      3.44 o 
  -3   1   9      154.22      110.43      5.22 o 
  -2   1   9      544.90      454.49     10.74 o 
  -1   1   9        1.28       15.46     10.26 o 
   0   1   9     1116.85     1129.33     28.56 o 
   1   1   9      164.12      114.63      6.66 o 
   2   1   9      474.03      457.66     11.76 o 
   3   1   9      436.92      409.42     13.43 o 
   4   1   9      389.96      323.45     16.29 o 
   5   1   9     1132.71     1057.42     44.20 o 
   6   1   9      650.95      567.72     50.44 o 
   7   1   9       41.97       15.97     12.04 o 
   8   1   9       99.26       76.87     15.27 o 
   9   1   9        6.31       34.81     16.73 o 
 -10   2   9      141.94       80.18     17.19 o 
  -9   2   9      679.74      641.92     30.14 o 
  -8   2   9     1365.86     1286.93     44.79 o 
  -7   2   9     5711.88     5866.77     87.83 o 
  -6   2   9        3.62        4.77      5.85 o 
  -5   2   9      679.74      610.33     22.60 o 
  -4   2   9       20.17       14.80      5.14 o 
  -3   2   9       78.44       47.25      6.79 o 
  -2   2   9     2378.58     2351.89     38.87 o 
  -1   2   9      110.95       94.92      6.36 o 
   0   2   9      357.11      345.69      9.83 o 
   1   2   9      250.22      236.48      9.44 o 
   2   2   9        7.27       10.62      4.52 o 
   3   2   9        7.83        7.79     10.59 o 
   4   2   9     5181.31     5324.18     93.67 o 
   5   2   9     3304.52     3336.49     88.34 o 
   6   2   9      634.08      549.89     40.61 o 
   7   2   9     1542.69     1459.02     40.10 o 
   8   2   9     1148.25     1121.03     65.74 o 
 -10   3   9      981.29      973.04     38.16 o 
  -9   3   9       53.48       50.33     24.05 o 
  -8   3   9      296.92      250.28     16.64 o 
  -7   3   9      254.50      203.92     16.43 o 
  -6   3   9      127.31      123.87      9.32 o 
  -5   3   9      484.74      457.48     14.09 o 
  -4   3   9      366.91      311.06     11.56 o 
  -3   3   9        4.52        2.79      5.11 o 
  -2   3   9     4902.21     4712.42     73.32 o 
  -1   3   9     7162.27     7365.95     93.81 o 
   0   3   9     3517.66     3552.08     49.11 o 
   1   3   9      154.60      126.24      7.42 o 
   2   3   9        9.70        9.02      5.46 o 
   3   3   9      456.58      372.21     17.85 o 
   4   3   9     1561.84     1412.20     29.47 o 
   5   3   9     1073.52     1029.12     29.82 o 
   6   3   9     3727.96     3654.60     72.39 o 
   7   3   9      300.34      208.13     17.94 o 
   8   3   9      559.03      504.71     34.32 o 
 -10   4   9       56.23       41.93     15.81 o 
  -9   4   9      601.27      590.58     29.86 o 
  -8   4   9       77.92       43.58     11.03 o 
  -7   4   9      504.43      487.59     19.88 o 
  -6   4   9        0.80        1.47      7.69 o 
  -5   4   9     3481.46     3513.48     77.71 o 
  -4   4   9      907.98      839.36     24.31 o 
  -3   4   9      948.10      895.86     20.26 o 
  -2   4   9     1061.24     1023.15     21.93 o 
  -1   4   9      324.16      282.49     14.16 o 
   0   4   9     2204.47     2060.03     31.62 o 
   1   4   9     1518.56     1402.85     24.07 o 
   2   4   9       90.53       86.52      8.24 o 
   3   4   9      143.30      122.44      9.51 o 
   4   4   9     1207.28     1154.70     26.51 o 
   5   4   9      235.72      173.65     15.25 o 
   6   4   9       51.58       15.52     11.14 o 
   7   4   9       90.04       50.04     14.81 o 
   8   4   9        3.99       -3.72     13.79 o 
 -10   5   9       20.81       -7.66     16.62 o 
  -9   5   9       12.76        1.70     11.59 o 
  -8   5   9      542.45      483.96     21.50 o 
  -7   5   9      601.01      554.62     21.70 o 
  -6   5   9     2198.00     2140.92     45.19 o 
  -5   5   9     1183.17     1137.90     28.80 o 
  -4   5   9     1211.42     1129.25     24.26 o 
  -3   5   9      341.49      292.01     12.15 o 
  -2   5   9      484.79      395.58     13.52 o 
  -1   5   9     2341.69     2121.63     37.24 o 
   0   5   9     2372.97     2385.01     36.00 o 
   1   5   9       89.71       62.26      6.22 o 
   2   5   9     3742.89     3712.68     59.30 o 
   3   5   9      703.28      556.38     22.02 o 
   4   5   9      583.22      510.03     17.79 o 
   5   5   9      239.75      139.19     14.36 o 
   6   5   9      542.60      480.65     26.00 o 
   7   5   9       15.10       20.38     11.69 o 
   8   5   9       22.51       17.61     15.85 o 
 -10   6   9       63.18       41.66     20.40 o 
  -9   6   9      204.08      162.65     25.57 o 
  -8   6   9     1362.06     1295.76     35.35 o 
  -7   6   9      178.57      133.89     13.45 o 
  -6   6   9      532.24      458.61     19.09 o 
  -5   6   9     1865.51     1821.11     39.81 o 
  -4   6   9        8.51       14.43      7.19 o 
  -3   6   9      312.27      298.70     12.56 o 
  -2   6   9     2174.31     2105.86     37.47 o 
  -1   6   9       19.11        5.15      5.97 o 
   0   6   9       46.82       34.37      8.94 o 
   1   6   9      570.06      533.06     13.68 o 
   2   6   9     1550.62     1537.72     31.09 o 
   3   6   9       28.23       15.99      7.63 o 
   4   6   9       36.21       29.24      8.98 o 
   5   6   9      860.62      798.21     37.83 o 
   6   6   9      676.29      653.43     29.89 o 
   7   6   9     1130.05     1063.93     39.77 o 
   8   6   9     1159.68     1063.29     35.19 o 
  -9   7   9      152.67      111.18     16.40 o 
  -8   7   9      304.54      250.95     18.35 o 
  -7   7   9     1438.83     1459.91     37.40 o 
  -6   7   9       27.45       22.18      9.72 o 
  -5   7   9       29.26       23.04      9.07 o 
  -4   7   9     1810.20     1663.89     37.59 o 
  -3   7   9     3827.20     3733.78     67.58 o 
  -2   7   9     1104.17      975.01     22.53 o 
  -1   7   9     5277.69     5322.68     82.71 o 
   0   7   9      461.99      382.45     13.82 o 
   1   7   9       83.50       60.14      7.69 o 
   2   7   9      112.25       82.10      9.19 o 
   3   7   9        7.48        9.48      7.82 o 
   4   7   9      356.67      337.58     17.28 o 
   5   7   9      289.00      259.70     18.46 o 
   6   7   9      145.67      121.34     20.59 o 
   7   7   9       41.80       39.05     16.46 o 
  -9   8   9      218.24      177.34     20.61 o 
  -8   8   9     1637.06     1616.38     42.31 o 
  -7   8   9      124.22       97.62     16.15 o 
  -6   8   9     1083.15     1033.60     39.32 o 
  -5   8   9       71.30       37.64     10.28 o 
  -4   8   9     3038.98     2994.93     58.62 o 
  -3   8   9       65.19       40.48      9.36 o 
  -2   8   9     3308.02     3395.93     62.54 o 
  -1   8   9     2264.70     2237.13     39.99 o 
   0   8   9      857.85      769.33     24.17 o 
   1   8   9       55.37       65.04     11.01 o 
   2   8   9     4678.27     4635.49     73.30 o 
   3   8   9       16.67       13.13      8.64 o 
   4   8   9      248.69      208.96     19.17 o 
   5   8   9      266.64      245.35     17.06 o 
   6   8   9      951.41      857.43     51.32 o 
   7   8   9        1.90       -3.96     16.00 o 
  -9   9   9      342.54      339.13     26.21 o 
  -8   9   9     1270.98     1217.93     37.16 o 
  -7   9   9     2366.61     2437.11     54.64 o 
  -6   9   9      540.35      518.84     23.03 o 
  -5   9   9       22.14       22.30     10.23 o 
  -4   9   9      899.64      839.13     26.42 o 
  -3   9   9      765.60      728.52     23.79 o 
  -2   9   9     1278.88     1141.06     29.75 o 
  -1   9   9    13720.13    14398.40    198.53 o 
   0   9   9     2315.86     2398.01     42.72 o 
   1   9   9      230.96      198.54     14.44 o 
   2   9   9       58.04       51.41     12.42 o 
   3   9   9      465.49      430.14     19.62 o 
   4   9   9      999.00      980.54     29.73 o 
   5   9   9      739.50      727.35     26.85 o 
   6   9   9      461.38      490.00     24.38 o 
   7   9   9      266.32      254.41     25.45 o 
  -8  10   9      677.15      649.60     32.77 o 
  -7  10   9      403.25      331.41     21.51 o 
  -6  10   9      750.38      731.92     27.20 o 
  -5  10   9     1063.85      968.75     30.14 o 
  -4  10   9     2040.99     1931.98     44.68 o 
  -3  10   9     2035.33     1929.79     54.44 o 
  -2  10   9     1362.89     1310.93     33.14 o 
  -1  10   9      386.90      333.50     16.84 o 
   0  10   9     1008.40      946.52     27.26 o 
   1  10   9        9.97        3.66      9.73 o 
   2  10   9     4470.52     4709.89     98.96 o 
   3  10   9       58.33       40.33     13.93 o 
   4  10   9      204.08      185.85     18.44 o 
   5  10   9      183.13      162.12     16.41 o 
   6  10   9     1099.73     1125.47     35.73 o 
  -8  11   9      212.33      214.04     41.02 o 
  -7  11   9      679.20      674.93     29.53 o 
  -6  11   9     1452.94     1436.42     41.85 o 
  -5  11   9      100.85       74.80     13.45 o 
  -4  11   9      733.93      683.11     25.59 o 
  -3  11   9        5.24       -9.31      9.31 o 
  -2  11   9      265.50      228.79     18.54 o 
  -1  11   9       14.86        0.76      9.40 o 
   0  11   9     8433.08     8842.37    167.43 o 
   1  11   9      881.82      835.94     31.28 o 
   2  11   9     1813.87     1827.14     50.19 o 
   3  11   9      404.63      384.11     24.67 o 
   4  11   9     1490.72     1435.53     48.51 o 
   5  11   9       26.56       19.49     13.43 o 
   6  11   9      626.56      650.70     29.46 o 
  -7  12   9       26.81        5.40     14.81 o 
  -6  12   9      446.67      415.99     25.71 o 
  -5  12   9     2024.82     2059.65     50.17 o 
  -4  12   9        9.75       -0.38     10.97 o 
  -3  12   9     1916.85     1909.02     45.35 o 
  -2  12   9      681.07      652.06     24.31 o 
  -1  12   9       19.46        7.34     11.87 o 
   0  12   9      271.86      245.49     53.34 o 
   1  12   9       63.99       77.42     18.66 o 
   2  12   9     1783.52     1745.88     49.87 o 
   3  12   9        8.16       11.21     13.84 o 
   4  12   9      788.48      773.45     34.30 o 
   5  12   9        1.12       -8.07     15.07 o 
  -6  13   9      546.53      501.25     27.75 o 
  -5  13   9      125.80      109.44     16.35 o 
  -4  13   9      769.18      779.47     29.66 o 
  -3  13   9       79.75       45.07     13.08 o 
  -2  13   9     1318.32     1197.27     34.21 o 
  -1  13   9      114.42       75.77     19.60 o 
   0  13   9     5390.50     5692.22    144.04 o 
   1  13   9      859.86      852.21     41.43 o 
   2  13   9      586.44      592.40     37.08 o 
   3  13   9       13.70        0.58     17.23 o 
   4  13   9     1975.10     2101.09     60.04 o 
  -5  14   9     1213.72     1218.39     39.99 o 
  -4  14   9      238.10      177.71     18.84 o 
  -3  14   9       70.54       47.93     13.83 o 
  -2  14   9     2575.45     2692.40     86.67 o 
  -1  14   9      304.32      261.34     28.54 o 
   0  14   9       24.18       14.83     20.72 o 
   1  14   9      334.95      322.06     29.82 o 
   2  14   9     1271.61     1263.03     90.85 o 
   3  14   9       72.88       81.83     22.42 o 
  -3  15   9     1155.08     1146.41     43.31 o 
  -2  15   9      543.34      459.32     37.67 o 
  -1  15   9      246.80      201.69     27.55 o 
   0  15   9     1663.91     1824.30     67.16 o 
   1  15   9      169.52      148.70     24.68 o 
 -10   0  10     1640.15     1756.90     99.24 o 
  -9   0  10     5568.32     5432.30    203.16 o 
  -8   0  10     1865.14     1656.99     54.92 o 
  -7   0  10     7949.51     8109.89    187.18 o 
  -6   0  10     7424.91     7609.36    194.77 o 
  -5   0  10    10577.26    10565.66    233.49 o 
  -4   0  10     4770.74     4612.85     86.53 o 
  -3   0  10     2808.78     2684.81     53.87 o 
  -2   0  10      213.72      205.74     17.69 o 
  -1   0  10     5092.94     5409.15    118.99 o 
   0   0  10     7876.70     7710.59    138.77 o 
   1   0  10     4958.68     5038.82     94.84 o 
   2   0  10    37142.10    39244.32    710.55 o 
   3   0  10      291.28      278.08     27.53 o 
   4   0  10     1080.22     1000.40     50.93 o 
   5   0  10     1118.68     1091.44     44.46 o 
   6   0  10    12377.59    12931.79    297.24 o 
   7   0  10       55.40        6.11     17.91 o 
   8   0  10     2927.68     2921.31    129.73 o 
 -10   1  10     1482.44     1403.08    166.41 o 
  -9   1  10    11451.53    12170.65    226.85 o 
  -8   1  10      621.49      599.46     22.19 o 
  -7   1  10     4874.44     4979.32     86.97 o 
  -6   1  10    11809.47    12003.98    187.28 o 
  -5   1  10    15161.29    15161.21    205.33 o 
  -4   1  10     2404.13     2340.30     38.86 o 
  -3   1  10     5251.67     5231.33     76.07 o 
  -2   1  10     7749.81     7447.09    142.38 o 
  -1   1  10      913.48      852.24     17.61 o 
   0   1  10    32350.43    33020.75    394.65 o 
   1   1  10     5825.47     5843.18     76.53 o 
   2   1  10     3524.22     3442.59     48.75 o 
   3   1  10     4516.63     4820.98    113.16 o 
   4   1  10    29025.76    31452.31    473.25 o 
   5   1  10     1030.92     1043.89     39.20 o 
   6   1  10      119.81      109.09     14.30 o 
   7   1  10      360.47      291.44     43.19 o 
   8   1  10     7333.42     7412.56    133.63 o 
 -10   2  10       61.42       27.04     17.99 o 
  -9   2  10     2733.85     2829.61     70.02 o 
  -8   2  10     2720.27     2756.12     66.48 o 
  -7   2  10     9299.95     9948.62    215.47 o 
  -6   2  10     2355.34     2230.49     48.25 o 
  -5   2  10     8052.64     7863.21    117.13 o 
  -4   2  10    10452.42    10488.04    144.83 o 
  -3   2  10     1899.90     1879.72     50.77 o 
  -2   2  10     7215.76     7149.50    188.17 o 
  -1   2  10     8598.25     8808.59    126.45 o 
   0   2  10     5964.70     5948.19     77.89 o 
   1   2  10       91.20       80.57      6.48 o 
   2   2  10    21096.90    21529.54    288.22 o 
   3   2  10     1485.11     1548.25     30.58 o 
   4   2  10      632.29      576.82     29.92 o 
   5   2  10     1598.89     1494.69     38.42 o 
   6   2  10     8950.87     8850.29    181.43 o 
   7   2  10       61.29       34.60     13.31 o 
   8   2  10      516.81      400.37     25.20 o 
 -10   3  10     1296.33     1328.89     44.89 o 
  -9   3  10     8506.52     9106.57    223.88 o 
  -8   3  10     1098.39     1032.20     36.10 o 
  -7   3  10     5821.84     5872.97    100.09 o 
  -6   3  10     3618.21     3464.42     56.12 o 
  -5   3  10     2602.26     2529.63     45.55 o 
  -4   3  10     2905.87     2876.98     47.02 o 
  -3   3  10     7927.64     8106.35    114.51 o 
  -2   3  10    15712.90    16117.94    243.38 o 
  -1   3  10      220.20      183.89      8.27 o 
   0   3  10    18872.80    19629.22    238.43 o 
   1   3  10     1661.83     1577.85     26.38 o 
   2   3  10     3208.87     3212.25     67.74 o 
   3   3  10     1304.39     1240.99     26.54 o 
   4   3  10    24458.52    25350.33    405.28 o 
   5   3  10      373.60      351.60     19.51 o 
   6   3  10      451.16      389.18     21.85 o 
   7   3  10      556.94      468.56     25.29 o 
   8   3  10     5664.40     5895.49    153.46 o 
 -10   4  10       79.14       64.92     17.87 o 
  -9   4  10      542.69      497.36     27.98 o 
  -8   4  10     4895.21     5152.38    108.81 o 
  -7   4  10    10125.77    10275.75    164.28 o 
  -6   4  10       53.56       66.27     26.92 o 
  -5   4  10     4921.32     4860.28     74.08 o 
  -4   4  10    18593.27    19261.87    259.04 o 
  -3   4  10    10725.37    10440.40    145.43 o 
  -2   4  10    35370.75    35427.79    466.35 o 
  -1   4  10    12778.85    12829.52    194.42 o 
   0   4  10     5940.81     5963.93    100.99 o 
   1   4  10      113.54       84.97      7.85 o 
   2   4  10    20049.74    20230.77    307.31 o 
   3   4  10     1633.25     1527.90     31.14 o 
   4   4  10       73.47       55.21      8.86 o 
   5   4  10     1276.07     1205.58     34.30 o 
   6   4  10     8927.55     9035.13    214.38 o 
   7   4  10      456.69      399.38     25.63 o 
   8   4  10      271.17      197.05     25.45 o 
 -10   5  10      120.68       67.70     18.82 o 
  -9   5  10     3835.98     3953.67     90.92 o 
  -8   5  10      106.24       67.53     14.62 o 
  -7   5  10     2877.40     2791.04     61.21 o 
  -6   5  10     4155.15     4212.81     76.28 o 
  -5   5  10     3081.37     3002.59     64.81 o 
  -4   5  10     6646.46     6741.68    100.15 o 
  -3   5  10    13777.98    13709.33    188.37 o 
  -2   5  10     8655.80     8547.13    136.59 o 
  -1   5  10     2465.74     2460.25     42.54 o 
   0   5  10     9077.56     9078.02    128.28 o 
   1   5  10     3155.45     3173.34     51.99 o 
   2   5  10      828.51      743.51     19.85 o 
   3   5  10     1613.34     1586.02     41.63 o 
   4   5  10     6582.30     6742.07    102.56 o 
   5   5  10       43.00       24.10     11.96 o 
   6   5  10      189.27      157.90     19.91 o 
   7   5  10     2547.64     2555.01     66.39 o 
   8   5  10     6794.63     6790.38    141.90 o 
 -10   6  10       16.40       39.78     33.45 o 
  -9   6  10      301.03      253.53     38.61 o 
  -8   6  10     2504.20     2520.07     54.90 o 
  -7   6  10     2070.13     1991.95     45.33 o 
  -6   6  10     1058.35      997.15     28.41 o 
  -5   6  10     4805.94     4738.76     83.29 o 
  -4   6  10     8370.95     8504.86    122.59 o 
  -3   6  10    11179.39    11330.59    158.63 o 
  -2   6  10    15402.58    15538.62    193.15 o 
  -1   6  10     2693.47     2562.61     48.06 o 
   0   6  10    10154.18    10115.71    141.85 o 
   1   6  10     2834.59     2900.30     56.34 o 
   2   6  10    14548.19    14717.36    203.25 o 
   3   6  10     2362.43     2361.59     44.12 o 
   4   6  10       78.86       68.40     10.13 o 
   5   6  10       20.14       10.72     11.58 o 
   6   6  10    22517.42    24549.35    434.60 o 
   7   6  10      787.21      828.10     35.14 o 
  -9   7  10     3155.24     3402.35     71.19 o 
  -8   7  10      249.07      232.81     20.82 o 
  -7   7  10     2031.12     1876.38     44.46 o 
  -6   7  10     5001.32     4881.90     87.49 o 
  -5   7  10     3983.28     3932.40     72.65 o 
  -4   7  10     9107.68     8981.48    167.06 o 
  -3   7  10     9188.08     8910.47    143.12 o 
  -2   7  10     4900.26     4746.55     73.34 o 
  -1   7  10     3082.65     3094.73     56.34 o 
   0   7  10    10293.96    10437.10    153.89 o 
   1   7  10     2019.65     1918.28     48.06 o 
   2   7  10      238.88      159.74     11.59 o 
   3   7  10      575.90      491.44     18.39 o 
   4   7  10     4028.98     4015.55     68.45 o 
   5   7  10       38.26       18.71     10.78 o 
   6   7  10        5.38       15.45     15.26 o 
   7   7  10     3795.74     3885.58     92.42 o 
  -9   8  10      431.46      397.38     24.25 o 
  -8   8  10      974.28      948.85     32.76 o 
  -7   8  10     4393.75     4511.56     84.85 o 
  -6   8  10      395.70      343.64     32.32 o 
  -5   8  10     5723.60     5638.38     98.65 o 
  -4   8  10     3418.23     3260.16     63.17 o 
  -3   8  10     2177.93     2110.15     45.20 o 
  -2   8  10     7318.65     7349.18    120.55 o 
  -1   8  10     1764.97     1661.96     32.90 o 
   0   8  10     3634.40     3551.91     66.06 o 
   1   8  10     1871.43     1840.73     41.66 o 
   2   8  10    11531.71    12097.74    193.54 o 
   3   8  10      162.47      120.58     12.03 o 
   4   8  10        6.94       19.67     12.40 o 
   5   8  10      607.04      543.66     23.34 o 
   6   8  10     8244.58     8804.65    248.33 o 
   7   8  10      814.73      781.41     37.44 o 
  -8   9  10     1112.50     1090.39     35.43 o 
  -7   9  10     2728.54     2620.29     57.97 o 
  -6   9  10     1281.09     1172.00     33.89 o 
  -5   9  10     1497.18     1393.63     36.68 o 
  -4   9  10     2848.08     2618.17     61.11 o 
  -3   9  10     2060.01     1937.70     69.38 o 
  -2   9  10     6927.63     7009.23    155.68 o 
  -1   9  10     1202.99     1144.51     26.80 o 
   0   9  10    10245.86    10628.47    169.80 o 
   1   9  10      664.72      621.42     22.83 o 
   2   9  10     2839.50     2846.26     67.65 o 
   3   9  10     3723.88     3708.27     83.33 o 
   4   9  10    15133.65    16394.23    255.25 o 
   5   9  10     2198.56     2141.28     49.76 o 
   6   9  10     2648.40     2815.70     73.65 o 
  -8  10  10      882.79      804.81     32.62 o 
  -7  10  10     5411.80     5726.82    105.63 o 
  -6  10  10     1257.43     1206.13     35.88 o 
  -5  10  10     4117.46     4204.26     80.52 o 
  -4  10  10      955.45      872.60     28.27 o 
  -3  10  10      665.59      616.27     23.23 o 
  -2  10  10     3708.62     3879.63     72.01 o 
  -1  10  10     1203.18     1141.85     30.30 o 
   0  10  10      904.43      807.46     25.69 o 
   1  10  10        2.59        4.13      9.78 o 
   2  10  10     5697.31     5929.26    134.65 o 
   3  10  10      301.98      243.39     20.62 o 
   4  10  10      393.38      350.56     24.66 o 
   5  10  10      625.17      552.91     40.97 o 
   6  10  10     3121.57     3187.74     81.60 o 
  -7  11  10     1152.08     1079.33     36.66 o 
  -6  11  10     2222.34     2124.73     51.98 o 
  -5  11  10     2589.37     2656.70     59.90 o 
  -4  11  10      917.94      877.90     32.72 o 
  -3  11  10      912.35      903.67     28.72 o 
  -2  11  10     2819.53     2834.52     59.64 o 
  -1  11  10     2108.93     2104.47     54.57 o 
   0  11  10     4581.01     4704.30     99.06 o 
   1  11  10     3031.84     2982.72     70.01 o 
   2  11  10     2928.67     2943.07     70.70 o 
   3  11  10     3692.97     3800.98     86.60 o 
   4  11  10    13643.14    14467.70    267.14 o 
   5  11  10     1796.54     1906.20     57.28 o 
  -6  12  10     1718.87     1601.01     44.66 o 
  -5  12  10     1639.91     1635.69     43.84 o 
  -4  12  10     1076.64      929.34     31.12 o 
  -3  12  10       37.53       23.57     11.46 o 
  -2  12  10      708.72      645.92     24.61 o 
  -1  12  10     1139.72     1036.83     41.31 o 
   0  12  10      932.30      821.40     39.85 o 
   1  12  10     1112.87     1120.70     47.03 o 
   2  12  10     8259.05     8431.54    199.54 o 
   3  12  10      619.01      593.82     30.44 o 
   4  12  10      410.45      409.90     27.74 o 
  -5  13  10     3511.00     3665.15    106.87 o 
  -4  13  10     1512.31     1490.01     64.21 o 
  -3  13  10     1452.29     1365.41     38.25 o 
  -2  13  10      559.66      522.55     29.02 o 
  -1  13  10      290.53      229.37     35.51 o 
   0  13  10     6705.56     7105.18    173.49 o 
   1  13  10     1323.54     1293.45     52.97 o 
   2  13  10        2.94        4.20     16.75 o 
   3  13  10      606.64      608.84     39.00 o 
  -4  14  10     2523.78     2550.24     58.95 o 
  -3  14  10     1865.52     1932.67     48.13 o 
  -2  14  10     1527.94     1576.81     82.52 o 
  -1  14  10     1831.69     1768.21     80.66 o 
   0  14  10      527.94      433.61     33.48 o 
   1  14  10     1377.69     1422.37     56.63 o 
   2  14  10     4494.21     4660.56    126.67 o 
 -10   1  11       19.80       -4.33     20.97 o 
  -9   1  11      235.81      198.96     20.28 o 
  -8   1  11      513.21      443.05     19.98 o 
  -7   1  11      177.02      142.09     12.85 o 
  -6   1  11      211.11      178.47     12.82 o 
  -5   1  11      614.14      572.28     19.40 o 
  -4   1  11      101.01      108.27     10.30 o 
  -3   1  11      206.30      186.09     11.67 o 
  -2   1  11      716.09      598.10     20.92 o 
  -1   1  11      648.11      549.43     14.43 o 
   0   1  11      720.62      680.41     15.69 o 
   1   1  11       44.23       46.91      9.67 o 
   2   1  11      357.33      320.66     12.70 o 
   3   1  11       65.72       37.78      9.60 o 
   4   1  11       52.71       38.55     10.83 o 
   5   1  11     1364.86     1307.93     36.02 o 
   6   1  11      191.73      157.88     16.72 o 
   7   1  11       11.14       -4.93     12.76 o 
   8   1  11        1.96       -4.94     15.17 o 
 -10   2  11      420.37      339.32     41.40 o 
  -9   2  11     1387.32     1331.43     44.32 o 
  -8   2  11      152.53      121.86     18.47 o 
  -7   2  11      701.78      638.71     22.04 o 
  -6   2  11       12.63       10.76      8.27 o 
  -5   2  11     4192.03     4131.26     73.15 o 
  -4   2  11     1202.32     1083.41     23.32 o 
  -3   2  11       90.56       76.43      7.73 o 
  -2   2  11        1.89       -0.51      5.88 o 
  -1   2  11      547.07      527.35     16.29 o 
   0   2  11        7.02       12.27      5.25 o 
   1   2  11     4673.31     4779.05     65.16 o 
   2   2  11     6876.68     6952.39    101.42 o 
   3   2  11     3481.26     3537.11     66.90 o 
   4   2  11     1518.31     1482.80     39.28 o 
   5   2  11      210.54      164.65     18.16 o 
   6   2  11      830.65      756.19     34.19 o 
   7   2  11       22.33        2.32     13.56 o 
   8   2  11       94.39       73.53     17.12 o 
 -10   3  11      369.94      364.08     27.17 o 
  -9   3  11      141.69      109.12     17.57 o 
  -8   3  11     1290.46     1281.50     41.39 o 
  -7   3  11      464.48      406.40     27.72 o 
  -6   3  11       91.09       78.45     13.63 o 
  -5   3  11     1985.60     1902.77     35.56 o 
  -4   3  11     2510.29     2413.60     45.56 o 
  -3   3  11      904.84      838.34     27.28 o 
  -2   3  11     1408.75     1316.39     46.61 o 
  -1   3  11      736.88      650.95     19.64 o 
   0   3  11       40.70       25.66      5.70 o 
   1   3  11      198.78      173.67     10.16 o 
   2   3  11      603.36      511.35     16.05 o 
   3   3  11        3.92       -3.73      6.92 o 
   4   3  11      228.53      208.56     16.03 o 
   5   3  11     2701.87     2760.83     59.60 o 
   6   3  11       24.05        1.40     12.01 o 
   7   3  11      134.05      105.95     16.44 o 
 -10   4  11       17.45       21.99     16.41 o 
  -9   4  11      111.61      105.49     19.54 o 
  -8   4  11        1.12       -0.21     12.59 o 
  -7   4  11       50.57       37.89     12.17 o 
  -6   4  11      516.23      485.02     19.49 o 
  -5   4  11     2123.85     2071.30     38.17 o 
  -4   4  11       42.26       18.70      6.99 o 
  -3   4  11      509.91      438.57     15.17 o 
  -2   4  11       78.12       44.01      9.82 o 
  -1   4  11      293.28      248.30     12.01 o 
   0   4  11      380.52      314.49     13.19 o 
   1   4  11      170.96      164.24     10.22 o 
   2   4  11     1919.87     1935.30     50.34 o 
   3   4  11       33.37       17.10      7.74 o 
   4   4  11       93.33       75.46     12.38 o 
   5   4  11      140.73       81.56     14.06 o 
   6   4  11      420.72      353.18     27.90 o 
   7   4  11        0.86       -2.69     14.14 o 
 -10   5  11      113.37       66.76     19.44 o 
  -9   5  11      545.19      567.00     30.52 o 
  -8   5  11      292.40      262.19     21.51 o 
  -7   5  11      889.12      834.00     26.99 o 
  -6   5  11      189.74      157.19     13.42 o 
  -5   5  11      707.25      666.01     22.32 o 
  -4   5  11      739.86      653.25     18.92 o 
  -3   5  11     3478.32     3550.82     58.15 o 
  -2   5  11      857.55      858.66     21.70 o 
  -1   5  11        5.77        1.63      6.78 o 
   0   5  11       97.40       86.33     12.75 o 
   1   5  11       12.94        1.63      6.51 o 
   2   5  11     2180.01     2128.55     39.49 o 
   3   5  11      539.62      457.91     17.04 o 
   4   5  11      148.84      122.40     11.67 o 
   5   5  11      240.95      183.15     17.07 o 
   6   5  11      271.13      193.91     20.21 o 
   7   5  11      335.07      286.36     23.90 o 
  -9   6  11        0.23       18.20     15.82 o 
  -8   6  11       13.21       -4.64     12.31 o 
  -7   6  11      237.23      189.57     15.51 o 
  -6   6  11     1481.21     1431.44     35.99 o 
  -5   6  11       11.22       -0.37      7.79 o 
  -4   6  11     2002.34     1874.60     41.95 o 
  -3   6  11      796.74      762.71     25.06 o 
  -2   6  11        5.66       -3.11      6.86 o 
  -1   6  11       68.06       57.65      8.24 o 
   0   6  11     3446.53     3441.85     56.32 o 
   1   6  11     1152.45     1070.41     29.46 o 
   2   6  11     1257.55     1238.14     38.19 o 
   3   6  11      940.33      878.87     24.03 o 
   4   6  11       33.87       27.23      9.84 o 
   5   6  11      641.09      569.38     25.65 o 
   6   6  11     1083.71     1062.99     41.38 o 
   7   6  11      148.56      104.42     23.11 o 
  -9   7  11      380.14      337.84     26.45 o 
  -8   7  11       62.84       33.87     12.56 o 
  -7   7  11      489.30      407.91     21.40 o 
  -6   7  11      281.58      205.98     15.87 o 
  -5   7  11       41.53       29.06     10.38 o 
  -4   7  11     4135.97     4018.59     74.36 o 
  -3   7  11      427.87      363.95     18.09 o 
  -2   7  11     1853.80     1811.59     35.54 o 
  -1   7  11      361.58      330.34     14.64 o 
   0   7  11       36.74       31.87      9.51 o 
   1   7  11      477.93      413.72     19.47 o 
   2   7  11     1005.61      992.44     48.87 o 
   3   7  11      213.79      133.77     14.62 o 
   4   7  11      102.62       68.36     13.93 o 
   5   7  11        6.78        6.00     12.99 o 
   6   7  11      973.75      938.31     38.03 o 
   7   7  11      142.08      125.39     23.19 o 
  -9   8  11       68.34       70.07     36.53 o 
  -8   8  11      120.92       94.86     15.42 o 
  -7   8  11     3484.64     3686.73    125.69 o 
  -6   8  11      238.90      210.49     21.58 o 
  -5   8  11      499.72      403.76     20.56 o 
  -4   8  11     2486.16     2339.27     61.57 o 
  -3   8  11      970.59      888.89     35.92 o 
  -2   8  11        5.75       -3.04      7.86 o 
  -1   8  11     1745.41     1682.78     33.83 o 
   0   8  11     2143.32     2100.52     45.36 o 
   1   8  11      197.97      177.49     14.51 o 
   2   8  11     2069.67     2016.04     77.05 o 
   3   8  11      728.24      647.68     27.89 o 
   4   8  11     1213.06     1127.69     38.69 o 
   5   8  11       42.23       27.23     15.55 o 
   6   8  11      610.91      570.83     43.15 o 
  -8   9  11       50.80       27.87     14.48 o 
  -7   9  11      672.90      655.29     27.75 o 
  -6   9  11      119.86       74.79     13.73 o 
  -5   9  11       91.03      102.89     19.61 o 
  -4   9  11     5297.28     5243.60    105.02 o 
  -3   9  11      238.23      170.11     14.68 o 
  -2   9  11     1445.24     1403.12     34.86 o 
  -1   9  11      104.14       71.00     10.91 o 
   0   9  11      512.88      481.44     21.38 o 
   1   9  11     1022.82     1031.15     56.79 o 
   2   9  11     1339.31     1306.57     51.40 o 
   3   9  11      168.39      126.36     17.07 o 
   4   9  11      192.63      136.13     18.44 o 
   5   9  11      110.32       92.52     29.16 o 
   6   9  11      610.43      664.99     47.35 o 
  -7  10  11     2201.30     2263.08     54.75 o 
  -6  10  11      239.91      174.07     17.54 o 
  -5  10  11      157.18       92.84     14.31 o 
  -4  10  11     1169.19     1155.91     33.84 o 
  -3  10  11      757.10      685.72     24.85 o 
  -2  10  11     1363.58     1277.32     33.67 o 
  -1  10  11      714.37      712.05     28.68 o 
   0  10  11     1500.11     1530.20     44.14 o 
   1  10  11      494.85      445.46     27.85 o 
   2  10  11     1712.05     1698.01     48.38 o 
   3  10  11      449.56      410.03     32.61 o 
   4  10  11     1812.90     1879.30     54.98 o 
   5  10  11      111.91       81.87     18.61 o 
  -7  11  11       45.70       30.19     15.48 o 
  -6  11  11     1995.31     1878.85     48.63 o 
  -5  11  11     3481.30     3646.01     74.40 o 
  -4  11  11       25.40       -7.53     10.67 o 
  -3  11  11      647.00      633.55     32.66 o 
  -2  11  11      316.16      298.59     18.17 o 
  -1  11  11        7.58        9.05     11.82 o 
   0  11  11     1006.05      852.56     53.57 o 
   1  11  11     1352.95     1234.34     49.39 o 
   2  11  11     1740.13     1712.31     52.04 o 
   3  11  11      322.43      337.16     24.85 o 
   4  11  11      911.87      811.71     35.69 o 
  -6  12  11      115.72       98.22     17.18 o 
  -5  12  11       91.82       64.71     22.17 o 
  -4  12  11      535.42      496.02     24.90 o 
  -3  12  11      282.18      229.13     17.71 o 
  -2  12  11      911.05      824.70     37.55 o 
  -1  12  11      175.48      145.03     17.83 o 
   0  12  11     1599.30     1614.34     97.38 o 
   1  12  11       22.47        8.39     16.43 o 
   2  12  11      176.34      174.96     24.02 o 
   3  12  11        3.32       18.01     15.59 o 
   4  12  11     2918.29     2994.98     76.06 o 
  -5  13  11     3541.84     3836.86     95.12 o 
  -4  13  11       22.85        7.66     13.03 o 
  -3  13  11     1264.56     1220.05     37.66 o 
  -2  13  11     1237.93     1224.98     42.07 o 
  -1  13  11      590.58      572.70     83.55 o 
   0  13  11        1.98        5.49     16.47 o 
   1  13  11      171.20      124.86     23.45 o 
   2  13  11     2662.67     2765.34     85.57 o 
  -3  14  11      330.71      296.78     25.47 o 
  -2  14  11       42.36       34.62     21.12 o 
  -1  14  11      483.62      470.47     35.52 o 
   0  14  11     1681.09     1655.91     71.44 o 
   1  14  11      752.37      667.86     41.26 o 
 -10   0  12      235.17      189.26     43.50 o 
  -9   0  12     3431.35     3419.11    146.73 o 
  -8   0  12      701.09      672.24     34.33 o 
  -7   0  12     2720.01     2614.59    129.87 o 
  -6   0  12    15084.05    14947.42    327.61 o 
  -5   0  12    18797.96    19698.25    489.26 o 
  -4   0  12     5900.84     6160.41    145.26 o 
  -3   0  12     8926.61     8896.95    200.26 o 
  -2   0  12    10633.63    11024.34    243.74 o 
  -1   0  12      372.35      343.87     21.84 o 
   0   0  12    10840.61    11265.20    201.10 o 
   1   0  12      212.14      166.79     13.27 o 
   2   0  12     2167.59     2024.32     61.41 o 
   3   0  12      788.63      738.64     34.27 o 
   4   0  12    17224.44    17628.49    529.52 o 
   5   0  12        6.34        1.55     15.43 o 
   6   0  12     1959.95     2022.05     71.60 o 
   7   0  12     6660.90     7310.67    188.23 o 
 -10   1  12       64.60       30.15     24.44 o 
  -9   1  12     1134.85     1053.90     38.67 o 
  -8   1  12     1431.09     1363.31     42.42 o 
  -7   1  12    12278.52    12820.14    202.31 o 
  -6   1  12     6166.29     6391.87    107.99 o 
  -5   1  12     9192.96     9367.46    149.91 o 
  -4   1  12     7153.15     7156.46    117.18 o 
  -3   1  12     4079.58     4116.34     72.49 o 
  -2   1  12     6032.72     6283.59    103.69 o 
  -1   1  12     8192.38     8394.57    119.62 o 
   0   1  12     7028.96     6911.18     90.92 o 
   1   1  12      805.70      714.33     16.87 o 
   2   1  12    14525.79    15011.18    206.25 o 
   3   1  12     3107.63     3213.74     65.78 o 
   4   1  12      153.23      104.73     13.22 o 
   5   1  12     1580.29     1616.24     41.90 o 
   6   1  12    11583.86    12315.77    204.08 o 
   7   1  12      292.44      279.59     26.17 o 
 -10   2  12      609.18      492.54     31.87 o 
  -9   2  12     5411.91     5831.00    157.34 o 
  -8   2  12       72.17       42.67     13.91 o 
  -7   2  12     4478.94     4485.11     81.54 o 
  -6   2  12     4213.67     4233.28     76.65 o 
  -5   2  12     8619.57     8867.65    142.89 o 
  -4   2  12     2812.53     2801.02     53.86 o 
  -3   2  12     4893.09     4832.82     73.66 o 
  -2   2  12    10817.81    10274.38    284.69 o 
  -1   2  12     3333.39     3481.26     78.95 o 
   0   2  12     3536.51     3433.03     49.94 o 
   1   2  12     3114.38     3054.57     50.80 o 
   2   2  12     3798.71     3793.01     61.29 o 
   3   2  12      648.80      623.71     22.59 o 
   4   2  12    20775.70    22283.81    356.25 o 
   5   2  12      812.89      773.70     35.98 o 
   6   2  12      115.62       84.21     15.95 o 
   7   2  12     1135.90     1063.18     37.36 o 
 -10   3  12       14.47        6.73     16.42 o 
  -9   3  12      363.19      310.25     24.36 o 
  -8   3  12     2664.81     2677.64     67.29 o 
  -7   3  12     6945.68     7133.56    140.58 o 
  -6   3  12      307.54      282.64     24.63 o 
  -5   3  12     4915.81     4868.74     85.16 o 
  -4   3  12    10158.15    10367.81    163.94 o 
  -3   3  12     7517.48     7554.27    109.60 o 
  -2   3  12     8982.58     8961.56    127.97 o 
  -1   3  12     5895.76     5864.46     87.58 o 
   0   3  12     3099.07     2928.26     49.54 o 
   1   3  12      171.55      142.73     10.17 o 
   2   3  12    13148.05    13635.36    188.98 o 
   3   3  12     1009.49      908.15     27.63 o 
   4   3  12     1605.34     1512.14     39.02 o 
   5   3  12      412.79      369.55     21.75 o 
   6   3  12     9209.02     9659.14    224.92 o 
   7   3  12       93.02       68.31     19.84 o 
  -9   4  12    13221.27    14268.29    398.85 o 
  -8   4  12      864.02      840.51     44.79 o 
  -7   4  12     4324.61     4255.83     92.87 o 
  -6   4  12     1572.81     1473.36     42.90 o 
  -5   4  12     1738.19     1676.79     33.64 o 
  -4   4  12      429.04      362.30     24.82 o 
  -3   4  12     5820.53     5598.34     85.00 o 
  -2   4  12     8905.83     9053.92    129.63 o 
  -1   4  12     4596.43     4726.07     73.25 o 
   0   4  12    14173.88    14887.27    204.38 o 
   1   4  12     7641.43     7759.29    128.60 o 
   2   4  12     2216.61     2026.43     38.47 o 
   3   4  12      872.08      824.86     22.56 o 
   4   4  12    12700.72    13847.21    353.27 o 
   5   4  12      600.52      526.08     29.26 o 
   6   4  12     1246.78     1264.21     38.88 o 
   7   4  12       18.60       27.47     16.81 o 
  -9   5  12      957.58      979.75     46.36 o 
  -8   5  12     1006.75      970.22     36.61 o 
  -7   5  12     4107.09     4116.32     91.10 o 
  -6   5  12      972.81      893.34     27.42 o 
  -5   5  12     2332.68     2247.92     57.93 o 
  -4   5  12     7063.78     7250.46    107.43 o 
  -3   5  12     2231.72     2101.83     64.58 o 
  -2   5  12     3729.24     3732.31     61.16 o 
  -1   5  12     2359.56     2289.11     41.76 o 
   0   5  12    11666.45    11867.63    187.27 o 
   1   5  12     7766.35     7734.01    128.62 o 
   2   5  12    17589.18    18403.50    343.13 o 
   3   5  12      790.79      706.71     28.74 o 
   4   5  12      542.38      443.03     21.77 o 
   5   5  12      414.93      352.96     21.33 o 
   6   5  12     6132.43     6287.61    153.86 o 
   7   5  12      598.97      587.69     31.74 o 
  -9   6  12     7818.44     8590.62    171.42 o 
  -8   6  12      319.54      295.18     23.45 o 
  -7   6  12     1017.87      919.09     34.51 o 
  -6   6  12     2450.72     2397.31     46.42 o 
  -5   6  12     4270.23     4249.15     78.48 o 
  -4   6  12     3106.93     2916.84     58.45 o 
  -3   6  12     8104.43     7877.56    232.56 o 
  -2   6  12     4467.03     4506.50     71.69 o 
  -1   6  12     1478.44     1397.96     30.14 o 
   0   6  12    23761.25    25090.35    378.85 o 
   1   6  12     4203.38     4260.29     78.51 o 
   2   6  12      991.81      881.88     32.74 o 
   3   6  12       49.93       60.12     19.94 o 
   4   6  12     3152.72     3140.62     66.16 o 
   5   6  12      439.09      361.44     22.69 o 
   6   6  12      251.65      222.37     26.98 o 
  -9   7  12     1105.61     1020.37     40.58 o 
  -8   7  12     1145.12     1052.92     39.38 o 
  -7   7  12     3685.22     3739.93     73.59 o 
  -6   7  12       10.93       11.71     10.68 o 
  -5   7  12     1467.27     1305.55     43.46 o 
  -4   7  12     2782.27     2602.60     69.85 o 
  -3   7  12      621.40      559.28     21.30 o 
  -2   7  12     2865.49     2816.80     62.28 o 
  -1   7  12     2895.72     2807.99     55.11 o 
   0   7  12    11526.08    11786.29    187.38 o 
   1   7  12     6762.04     6934.92    118.18 o 
   2   7  12    12431.98    12923.53    247.71 o 
   3   7  12      764.42      636.23     25.86 o 
   4   7  12      266.31      237.33     19.32 o 
   5   7  12      100.38       90.26     16.41 o 
   6   7  12     8412.88     9100.51    179.41 o 
  -8   8  12      364.91      318.39     25.41 o 
  -7   8  12      431.43      344.20     21.47 o 
  -6   8  12     3728.69     3724.00     73.55 o 
  -5   8  12     3296.37     3194.27     64.90 o 
  -4   8  12     1014.60      960.89     29.49 o 
  -3   8  12     5907.37     5969.01    127.85 o 
  -2   8  12     2518.97     2373.54     49.80 o 
  -1   8  12      995.58      980.91     24.77 o 
   0   8  12    11195.01    11339.04    209.89 o 
   1   8  12     1537.28     1413.30     36.69 o 
   2   8  12     3923.45     4050.53     78.06 o 
   3   8  12      462.22      414.04     22.91 o 
   4   8  12     6013.98     5925.15    123.32 o 
   5   8  12      526.76      452.54     39.07 o 
   6   8  12       31.49       26.03     24.26 o 
  -8   9  12     3388.88     3552.91     75.29 o 
  -7   9  12     7226.77     7700.04    154.03 o 
  -6   9  12     1090.12      967.62     38.49 o 
  -5   9  12     4034.89     3939.88     77.01 o 
  -4   9  12     3104.15     3043.89     80.16 o 
  -3   9  12     2126.89     2055.85     46.70 o 
  -2   9  12     8420.59     8768.11    222.90 o 
  -1   9  12     5518.59     5524.52    142.20 o 
   0   9  12      163.29      117.75     14.74 o 
   1   9  12       46.10       35.50     11.36 o 
   2   9  12     3767.75     3876.54    130.61 o 
   3   9  12       88.70       69.68     15.76 o 
   4   9  12      543.09      473.11     28.32 o 
   5   9  12      230.01      205.92     36.34 o 
  -7  10  12      669.32      595.18     29.10 o 
  -6  10  12     2082.75     2005.65     50.22 o 
  -5  10  12     2021.07     2012.06     48.94 o 
  -4  10  12     1675.66     1579.30     48.28 o 
  -3  10  12     1078.73     1016.73     31.12 o 
  -2  10  12     3755.79     3826.02     72.50 o 
  -1  10  12     1524.13     1388.03     42.10 o 
   0  10  12     1291.77     1186.08     38.73 o 
   1  10  12      135.24       94.88     13.93 o 
   2  10  12     2991.62     2992.99     71.99 o 
   3  10  12     2052.13     2007.16     56.13 o 
   4  10  12    10952.86    11798.23    280.34 o 
  -6  11  12     2451.66     2403.85     70.05 o 
  -5  11  12     4180.24     4204.66    102.09 o 
  -4  11  12     2206.25     2145.47     50.78 o 
  -3  11  12     3397.33     3466.82     69.42 o 
  -2  11  12     3817.78     3876.56     92.90 o 
  -1  11  12     2573.91     2522.99     63.41 o 
   0  11  12       25.21       15.12     12.71 o 
   1  11  12       10.10        8.29     15.93 o 
   2  11  12     2543.26     2427.67     62.91 o 
   3  11  12      888.66      873.00     45.40 o 
   4  11  12      113.92       75.87     19.24 o 
  -5  12  12     5496.19     5757.18    157.54 o 
  -4  12  12     2257.84     2248.95     53.51 o 
  -3  12  12      770.16      694.27     27.27 o 
  -2  12  12     2281.26     2229.22     70.90 o 
  -1  12  12      105.97       96.50     17.05 o 
   0  12  12     2382.88     2506.43     78.53 o 
   1  12  12      596.15      534.33     46.32 o 
   2  12  12      174.81      155.39     25.33 o 
   3  12  12     1317.20     1260.30     43.96 o 
  -4  13  12     1600.07     1561.86     43.63 o 
  -3  13  12     1870.90     1838.68     55.13 o 
  -2  13  12      499.83      501.43     29.06 o 
  -1  13  12      262.52      240.24     27.29 o 
   0  13  12     1977.28     1816.78     65.11 o 
   1  13  12      579.39      580.98     38.20 o 
  -9   1  13      282.24      225.91     21.65 o 
  -8   1  13      161.25      139.90     17.99 o 
  -7   1  13      210.44      205.39     15.53 o 
  -6   1  13       82.98       50.53     10.77 o 
  -5   1  13       32.58        9.37      9.08 o 
  -4   1  13      104.19       92.72     13.63 o 
  -3   1  13        0.20        3.25      8.02 o 
  -2   1  13      473.17      428.78     17.80 o 
  -1   1  13     4364.83     4561.52     71.17 o 
   0   1  13      337.05      315.84     14.23 o 
   1   1  13       14.28        6.82      7.35 o 
   2   1  13      749.04      693.95     23.34 o 
   3   1  13     1147.15     1094.79     45.04 o 
   4   1  13       17.87        7.85     10.50 o 
   5   1  13       11.27      -11.56     11.56 o 
   6   1  13       46.09       34.56     14.81 o 
   7   1  13        9.88      -14.57     14.57 o 
  -9   2  13      226.16      200.41     21.20 o 
  -8   2  13     1108.65     1119.77     39.35 o 
  -7   2  13      850.62      803.97     26.41 o 
  -6   2  13      760.41      744.08     31.33 o 
  -5   2  13      410.49      366.15     18.01 o 
  -4   2  13     1767.04     1679.09     38.15 o 
  -3   2  13      834.07      732.72     22.94 o 
  -2   2  13      496.40      422.44     16.10 o 
  -1   2  13     3685.57     3720.72     70.69 o 
   0   2  13     3987.41     3957.60     69.18 o 
   1   2  13       51.11       38.15      7.99 o 
   2   2  13      383.80      332.56     17.70 o 
   3   2  13       24.91        1.39      9.90 o 
   4   2  13       71.26       31.80     16.45 o 
   5   2  13       23.22       14.64     12.16 o 
   6   2  13      196.28      128.12     17.74 o 
   7   2  13        6.49       -6.26     14.75 o 
  -9   3  13       13.71        8.26     15.05 o 
  -8   3  13      137.14      102.30     21.47 o 
  -7   3  13       47.32       31.06     14.72 o 
  -6   3  13       15.72        2.48      9.30 o 
  -5   3  13      138.24      128.82     16.93 o 
  -4   3  13       10.72        4.55      8.55 o 
  -3   3  13      273.15      255.15     21.44 o 
  -2   3  13     1147.24     1034.10     25.06 o 
  -1   3  13     5907.79     6156.34     92.45 o 
   0   3  13      120.04       95.72      9.84 o 
   1   3  13        1.18        3.09      8.61 o 
   2   3  13      573.70      500.03     17.88 o 
   3   3  13      135.29       94.48     12.88 o 
   4   3  13       38.73       29.59     11.67 o 
   5   3  13      951.87      885.36     30.92 o 
   6   3  13      106.10       53.81     16.25 o 
  -9   4  13      229.18      217.65     22.51 o 
  -8   4  13      664.75      578.46     30.32 o 
  -7   4  13     2603.49     2608.98     65.61 o 
  -6   4  13        7.45        4.82     11.53 o 
  -5   4  13     1237.32     1223.85     32.16 o 
  -4   4  13      895.78      784.43     26.41 o 
  -3   4  13      593.22      471.28     31.87 o 
  -2   4  13       38.52       14.28      8.27 o 
  -1   4  13      326.53      278.79     13.98 o 
   0   4  13      413.85      372.80     18.42 o 
   1   4  13       29.59       14.11      9.95 o 
   2   4  13     2080.92     2069.80     46.68 o 
   3   4  13       17.90        9.11     10.21 o 
   4   4  13      306.33      301.01     19.69 o 
   5   4  13      185.96      108.21     19.34 o 
   6   4  13      792.24      739.90     38.02 o 
  -9   5  13        0.44       -9.82     15.39 o 
  -8   5  13        6.52      -11.32     11.32 o 
  -7   5  13      191.52      154.77     18.46 o 
  -6   5  13     3357.24     3299.36     76.29 o 
  -5   5  13        0.66       -5.07     11.12 o 
  -4   5  13      247.39      223.09     19.02 o 
  -3   5  13      202.36      174.98     12.42 o 
  -2   5  13       13.90        9.18      8.11 o 
  -1   5  13      602.54      524.28     18.26 o 
   0   5  13     2337.37     2249.14     48.27 o 
   1   5  13      612.90      555.94     22.27 o 
   2   5  13      863.70      788.37     26.75 o 
   3   5  13      352.10      329.33     19.56 o 
   4   5  13      272.86      189.52     17.40 o 
   5   5  13      637.82      584.92     29.62 o 
   6   5  13      179.20      141.75     20.32 o 
  -9   6  13     1879.89     1956.64     58.64 o 
  -8   6  13        4.49       -2.61     13.90 o 
  -7   6  13        1.45       -7.04     12.89 o 
  -6   6  13       58.32       53.27     14.22 o 
  -5   6  13     1022.39      939.09     29.38 o 
  -4   6  13      142.21      107.18     13.37 o 
  -3   6  13     1410.41     1263.77     32.69 o 
  -2   6  13      276.54      243.50     18.82 o 
  -1   6  13      106.11       76.27     11.56 o 
   0   6  13      232.61      206.44     20.38 o 
   1   6  13       65.44       53.82     11.35 o 
   2   6  13     1248.40     1197.72     34.32 o 
   3   6  13       37.65       21.78     11.44 o 
   4   6  13       77.61       48.84     18.38 o 
   5   6  13        7.38        0.97     20.39 o 
   6   6  13      287.52      242.35     23.86 o 
  -8   7  13      104.27       65.12     16.84 o 
  -7   7  13      942.15      931.25     39.27 o 
  -6   7  13       10.27        8.63     11.03 o 
  -5   7  13      127.40      136.71     15.55 o 
  -4   7  13      166.93      147.02     19.65 o 
  -3   7  13      480.09      421.55     20.34 o 
  -2   7  13     2539.54     2484.45     51.96 o 
  -1   7  13      518.98      445.48     20.57 o 
   0   7  13     2241.21     2248.27     49.05 o 
   1   7  13      563.23      528.87     22.90 o 
   2   7  13       47.68       30.46     12.38 o 
   3   7  13      280.68      233.68     18.84 o 
   4   7  13     2389.61     2457.07     71.67 o 
   5   7  13     1186.84     1117.23     54.99 o 
  -8   8  13      175.88      128.02     20.22 o 
  -7   8  13     1461.52     1388.51     63.38 o 
  -6   8  13        0.43        3.67     11.79 o 
  -5   8  13      369.47      311.30     19.87 o 
  -4   8  13      156.56      126.42     15.14 o 
  -3   8  13       11.72       -8.18     10.01 o 
  -2   8  13      914.99      872.79     27.50 o 
  -1   8  13      371.61      364.54     19.45 o 
   0   8  13      422.33      369.00     19.68 o 
   1   8  13      619.41      551.46     23.81 o 
   2   8  13      219.55      168.90     16.47 o 
   3   8  13        1.20        2.63     11.84 o 
   4   8  13     1290.75     1282.81     58.25 o 
   5   8  13      730.29      648.53     46.38 o 
  -7   9  13     2091.48     2220.54     54.07 o 
  -6   9  13       55.70       17.83     13.16 o 
  -5   9  13      124.89      103.68     15.07 o 
  -4   9  13      447.22      395.90     30.91 o 
  -3   9  13      401.15      335.98     19.84 o 
  -2   9  13     2279.18     2324.38     65.76 o 
  -1   9  13       13.52        0.45     11.37 o 
   0   9  13     3047.81     3138.79     63.48 o 
   1   9  13        1.35       -3.82     10.29 o 
   2   9  13       78.09       76.89     14.67 o 
   3   9  13       14.27        9.20     16.39 o 
   4   9  13     2157.63     2117.23     59.40 o 
  -7  10  13       40.69       16.27     15.04 o 
  -6  10  13       71.84       37.41     14.40 o 
  -5  10  13     3289.00     3366.87     70.44 o 
  -4  10  13       51.64       26.12     13.02 o 
  -3  10  13       73.13       46.49     12.88 o 
  -2  10  13     1038.08      959.38     35.53 o 
  -1  10  13       78.19       71.67     15.25 o 
   0  10  13      531.97      457.92     26.55 o 
   1  10  13      420.40      346.77     26.52 o 
   2  10  13      822.97      764.46     32.52 o 
   3  10  13        2.34        5.93     13.99 o 
   4  10  13      652.48      584.70     31.88 o 
  -6  11  13      325.72      245.58     21.49 o 
  -5  11  13        5.14       -0.60     13.37 o 
  -4  11  13     1525.13     1482.00     45.18 o 
  -3  11  13     2021.41     2114.24    119.33 o 
  -2  11  13       26.59       12.15     13.43 o 
  -1  11  13       83.26       51.69     15.24 o 
   0  11  13      611.27      580.19     30.26 o 
   1  11  13        0.75        5.77     15.91 o 
   2  11  13      311.18      274.19     22.91 o 
   3  11  13      920.31      843.28     35.57 o 
  -5  12  13     1798.18     1729.64     47.15 o 
  -4  12  13       12.80       -1.97     13.31 o 
  -3  12  13       27.90       22.95     15.42 o 
  -2  12  13     1602.90     1627.14     50.08 o 
  -1  12  13      315.19      260.51     22.88 o 
   0  12  13      171.71      148.35     22.97 o 
   1  12  13      283.27      245.35     29.94 o 
   2  12  13     1767.93     1915.97     93.46 o 
  -3  13  13     2019.72     2135.29    110.53 o 
  -2  13  13      181.00      177.00     20.94 o 
  -1  13  13     1197.83     1217.20     74.60 o 
   0  13  13      157.08      145.66     25.05 o 
  -9   0  14      119.79       83.14     34.14 o 
  -8   0  14      954.95      846.72     40.85 o 
  -7   0  14     4151.22     4138.64    110.64 o 
  -6   0  14       60.16       45.59     28.56 o 
  -5   0  14     3496.16     3435.77     93.20 o 
  -4   0  14     9728.64     9828.35    223.68 o 
  -3   0  14    14739.97    15652.43    475.29 o 
  -2   0  14     9048.55     9556.31    222.43 o 
  -1   0  14     5433.08     5526.08    134.75 o 
   0   0  14     9147.72     9647.80    348.31 o 
   1   0  14     2401.57     2410.39     96.97 o 
   2   0  14    15089.68    16282.15    360.46 o 
   3   0  14     4502.45     4615.64    121.75 o 
   4   0  14       16.78       17.04     17.16 o 
   5   0  14      148.64      106.90     23.12 o 
   6   0  14    11447.46    12820.78    848.24 o 
  -9   1  14     4852.08     5167.70    113.12 o 
  -8   1  14      933.21      935.74     35.90 o 
  -7   1  14     1528.83     1468.96     37.93 o 
  -6   1  14     2981.29     2933.01     63.52 o 
  -5   1  14     5693.83     5850.28    101.25 o 
  -4   1  14     2895.51     2832.69     56.48 o 
  -3   1  14     9053.05     9167.78    148.50 o 
  -2   1  14     8075.13     8173.66    133.50 o 
  -1   1  14     3924.50     3953.75     72.26 o 
   0   1  14     2815.96     2743.95     48.55 o 
   1   1  14     3043.43     3036.96     77.64 o 
   2   1  14     2299.38     2205.50     48.84 o 
   3   1  14      348.16      324.46     19.11 o 
   4   1  14     3624.92     3649.94     75.79 o 
   5   1  14       24.27       17.57     12.85 o 
   6   1  14      889.65      836.65     39.68 o 
  -9   2  14       35.01       42.08     16.51 o 
  -8   2  14     1202.73     1137.03     40.32 o 
  -7   2  14     7345.11     7723.73    152.15 o 
  -6   2  14       98.85       96.23     12.87 o 
  -5   2  14     4415.02     4413.80     80.50 o 
  -4   2  14     5801.46     5944.28    102.22 o 
  -3   2  14    10860.30    10939.82    174.13 o 
  -2   2  14     8240.84     8468.65    138.26 o 
  -1   2  14     4838.76     4794.19     84.61 o 
   0   2  14     6132.71     6219.77    106.80 o 
   1   2  14      339.68      288.76     17.30 o 
   2   2  14     6656.06     6822.54    149.41 o 
   3   2  14     1985.31     1908.06     45.42 o 
   4   2  14      510.06      418.18     22.69 o 
   5   2  14      267.90      223.75     19.20 o 
   6   2  14     8695.52     9811.97    294.37 o 
  -9   3  14     7574.14     8431.23    169.31 o 
  -8   3  14      833.92      698.85     45.17 o 
  -7   3  14     1950.81     1864.20     65.58 o 
  -6   3  14     1425.22     1355.30     35.48 o 
  -5   3  14     3256.67     3271.69     86.78 o 
  -4   3  14      784.44      664.09     30.81 o 
  -3   3  14     3107.40     3099.42     60.27 o 
  -2   3  14    10550.17    10785.01    171.76 o 
  -1   3  14     2495.70     2526.33     45.99 o 
   0   3  14     8450.91     8716.83    143.44 o 
   1   3  14     2360.99     2327.22     50.73 o 
   2   3  14     3938.03     4066.78     92.89 o 
   3   3  14     1285.68     1253.78     43.85 o 
   4   3  14    14402.21    15786.36    251.98 o 
   5   3  14     1173.58     1178.29     37.42 o 
   6   3  14      485.47      462.12     27.64 o 
  -9   4  14      334.42      250.15     24.09 o 
  -8   4  14     1340.92     1274.04     44.24 o 
  -7   4  14    12696.45    13580.92    250.83 o 
  -6   4  14      469.75      409.54     24.73 o 
  -5   4  14     4126.58     4176.60     77.54 o 
  -4   4  14     2836.13     2736.66     55.76 o 
  -3   4  14      247.68      226.87     15.44 o 
  -2   4  14     1966.47     1873.41     37.85 o 
  -1   4  14     3793.54     3752.56     62.50 o 
   0   4  14     4031.38     3994.58     74.96 o 
   1   4  14      167.01      143.15     14.33 o 
   2   4  14     7528.05     7944.57    134.85 o 
   3   4  14       52.46       24.60     14.93 o 
   4   4  14     2385.91     2457.05     69.33 o 
   5   4  14     1855.98     1803.67     88.01 o 
   6   4  14     5184.32     5593.29    158.03 o 
  -8   5  14     1357.27     1389.23     46.34 o 
  -7   5  14     1481.33     1360.68     44.72 o 
  -6   5  14     4406.20     4393.89    103.55 o 
  -5   5  14     9393.72     9553.97    180.84 o 
  -4   5  14      520.18      564.21     37.59 o 
  -3   5  14     3541.12     3450.14     59.71 o 
  -2   5  14     2918.32     2903.70     51.98 o 
  -1   5  14     1490.23     1414.42     36.10 o 
   0   5  14     8443.07     8721.34    144.41 o 
   1   5  14     3714.65     3718.97     72.36 o 
   2   5  14     4482.97     4485.81     84.97 o 
   3   5  14     2510.50     2549.18     69.93 o 
   4   5  14    14522.24    16449.70    369.21 o 
   5   5  14     1766.19     1814.98     97.20 o 
  -8   6  14      680.60      636.06     37.41 o 
  -7   6  14     4709.92     4857.02    105.62 o 
  -6   6  14     1787.16     1701.96     51.94 o 
  -5   6  14     2183.97     2078.36     55.64 o 
  -4   6  14     1756.29     1570.71     47.43 o 
  -3   6  14       98.82       77.05     11.11 o 
  -2   6  14      141.18      129.30     12.09 o 
  -1   6  14     1497.71     1412.81     37.43 o 
   0   6  14     5223.34     5193.62     93.42 o 
   1   6  14     3030.75     3166.84     64.25 o 
   2   6  14     8637.37     8840.19    170.93 o 
   3   6  14      987.18      929.78     40.60 o 
   4   6  14     1783.86     1851.19     95.06 o 
   5   6  14      377.80      358.07     41.16 o 
  -8   7  14      325.60      309.36     25.41 o 
  -7   7  14      914.62      866.30     35.54 o 
  -6   7  14     5373.35     5634.95    117.56 o 
  -5   7  14    10047.53    10474.93    196.83 o 
  -4   7  14      964.59      862.67     48.78 o 
  -3   7  14     3396.29     3424.39     67.62 o 
  -2   7  14     1334.23     1239.19     36.15 o 
  -1   7  14      427.06      351.74     19.30 o 
   0   7  14     6830.57     6994.31    120.04 o 
   1   7  14     2595.88     2442.24     53.86 o 
   2   7  14     1584.17     1443.15     39.41 o 
   3   7  14     1743.32     1706.57     45.40 o 
   4   7  14     6530.70     6770.55    178.00 o 
   5   7  14      524.23      424.28     41.84 o 
  -7   8  14     5886.42     5946.48    125.21 o 
  -6   8  14      180.83      139.52     23.99 o 
  -5   8  14     1231.27     1094.73     34.36 o 
  -4   8  14     5093.19     5164.16    104.28 o 
  -3   8  14     2276.83     2283.56     51.09 o 
  -2   8  14     1150.68     1064.56     36.74 o 
  -1   8  14     4972.85     5045.34     96.02 o 
   0   8  14     1693.96     1633.46     40.97 o 
   1   8  14     1240.29     1215.79     35.12 o 
   2   8  14     7618.93     7791.56    135.29 o 
   3   8  14     1254.62     1215.18     37.97 o 
   4   8  14      789.04      761.69     54.30 o 
  -7   9  14      444.35      384.49     27.23 o 
  -6   9  14      545.94      508.62     29.69 o 
  -5   9  14     2853.81     2766.97     82.27 o 
  -4   9  14      261.10      190.03     17.45 o 
  -3   9  14     1133.84     1038.63     32.28 o 
  -2   9  14     5094.20     5167.87    108.99 o 
  -1   9  14      555.37      532.67     27.51 o 
   0   9  14     5047.16     5218.67     95.23 o 
   1   9  14     1261.10     1217.47     35.69 o 
   2   9  14      651.59      585.68     26.96 o 
   3   9  14      877.48      819.01     34.88 o 
   4   9  14     3953.52     4020.15    120.48 o 
  -6  10  14      351.94      339.12     27.35 o 
  -5  10  14      758.78      657.39     28.61 o 
  -4  10  14     4536.71     4695.12     89.83 o 
  -3  10  14     8313.48     9410.84    286.03 o 
  -2  10  14     7718.15     8350.65    163.77 o 
  -1  10  14     4079.98     4189.73     92.93 o 
   0  10  14      839.66      695.04     31.30 o 
   1  10  14       54.40       35.20     14.05 o 
   2  10  14     3018.84     3024.68     74.19 o 
   3  10  14     1358.14     1254.99     43.77 o 
  -5  11  14     1841.54     1839.60     48.78 o 
  -4  11  14      795.43      698.47     29.00 o 
  -3  11  14      936.80      886.12     36.78 o 
  -2  11  14     2585.64     2498.37     65.81 o 
  -1  11  14     2581.94     2582.93     82.24 o 
   0  11  14     1450.93     1334.69     44.52 o 
   1  11  14      965.33      781.71     40.41 o 
   2  11  14      682.37      572.79     31.37 o 
  -3  12  14     2685.72     2672.24     70.79 o 
  -2  12  14     3725.06     3962.18    143.22 o 
  -1  12  14      605.56      584.81     32.08 o 
   0  12  14     1841.01     1889.13     66.38 o 
  -9   1  15       30.96       14.66     21.68 o 
  -8   1  15        2.86      -13.44     13.44 o 
  -7   1  15       50.69       52.78     12.85 o 
  -6   1  15      126.15      117.45     14.12 o 
  -5   1  15      143.82      107.70     13.29 o 
  -4   1  15     3498.02     3590.86     68.95 o 
  -3   1  15      429.84      418.32     20.23 o 
  -2   1  15      317.78      276.48     16.85 o 
  -1   1  15      128.19      105.14     12.47 o 
   0   1  15      498.29      435.00     24.34 o 
   1   1  15      199.46      191.69     28.42 o 
   2   1  15       22.11       14.57     13.96 o 
   3   1  15        4.49      -13.40     13.40 o 
   4   1  15        5.37      -12.02     12.02 o 
   5   1  15       31.69      -10.79     13.36 o 
  -9   2  15       32.60       33.89     17.31 o 
  -8   2  15       71.03       46.11     16.29 o 
  -7   2  15     1565.61     1508.12     46.97 o 
  -6   2  15       65.68       41.79     11.82 o 
  -5   2  15      338.96      265.62     17.36 o 
  -4   2  15       48.79       28.24     10.80 o 
  -3   2  15       32.41       22.04     10.36 o 
  -2   2  15       44.66       39.30     10.39 o 
  -1   2  15      920.62      867.98     26.99 o 
   0   2  15     1019.29      990.72     34.55 o 
   1   2  15       17.00       10.77     13.99 o 
   2   2  15     1755.41     1775.52     53.40 o 
   3   2  15      605.42      545.77     31.44 o 
   4   2  15      107.69       79.78     20.26 o 
   5   2  15       53.88       56.14     15.61 o 
  -8   3  15      146.46      102.97     18.57 o 
  -7   3  15      547.00      458.73     27.46 o 
  -6   3  15        2.37       -3.68     12.74 o 
  -5   3  15      293.40      240.57     17.90 o 
  -4   3  15     3393.46     3362.75     85.87 o 
  -3   3  15     1492.15     1499.64     37.31 o 
  -2   3  15      135.17      108.64     17.78 o 
  -1   3  15       31.84       13.47     10.25 o 
   0   3  15       38.96       22.50     11.12 o 
   1   3  15      232.07      201.61     16.79 o 
   2   3  15       74.73       58.11     18.66 o 
   3   3  15      209.66      170.92     21.97 o 
   4   3  15        9.49        6.14     16.69 o 
   5   3  15      165.09      123.87     23.97 o 
  -8   4  15        4.15        1.59     15.63 o 
  -7   4  15      181.01      141.09     19.20 o 
  -6   4  15       54.32       41.00     15.02 o 
  -5   4  15     1336.86     1305.51     35.37 o 
  -4   4  15      600.56      592.69     23.19 o 
  -3   4  15      390.66      345.03     18.92 o 
  -2   4  15      312.70      295.82     18.08 o 
  -1   4  15      162.00      121.01     13.82 o 
   0   4  15      135.53      119.52     17.40 o 
   1   4  15     1650.77     1519.55     40.55 o 
   2   4  15     1889.16     1898.11     57.02 o 
   3   4  15     1798.69     1843.93     57.70 o 
   4   4  15       37.07       11.41     17.72 o 
   5   4  15       44.72       29.08     20.45 o 
  -8   5  15       57.26       20.85     16.01 o 
  -7   5  15       55.54       50.38     16.56 o 
  -6   5  15      180.82      151.38     19.46 o 
  -5   5  15      699.08      667.43     30.18 o 
  -4   5  15      289.45      267.01     17.66 o 
  -3   5  15      258.57      238.09     17.01 o 
  -2   5  15      125.88       89.89     11.57 o 
  -1   5  15       84.70       61.12     12.29 o 
   0   5  15      469.87      421.44     21.35 o 
   1   5  15      116.17       91.73     20.70 o 
   2   5  15     1045.20      996.85     47.18 o 
   3   5  15      414.52      343.29     29.05 o 
   4   5  15      144.60       55.72     21.44 o 
   5   5  15      763.15      705.31     50.45 o 
  -8   6  15       43.95       32.89     17.14 o 
  -7   6  15      301.07      265.24     21.42 o 
  -6   6  15       81.62       69.68     16.89 o 
  -5   6  15       47.77       32.10     14.80 o 
  -4   6  15      218.52      209.05     19.53 o 
  -3   6  15      424.02      425.42     21.50 o 
  -2   6  15      516.33      486.09     22.84 o 
  -1   6  15      159.63      120.41     14.16 o 
   0   6  15      239.47      219.54     19.52 o 
   1   6  15       39.96       10.84     11.52 o 
   2   6  15        0.63       11.25     12.13 o 
   3   6  15       28.43       12.70     18.12 o 
   4   6  15      955.43      895.04     43.23 o 
  -7   7  15      273.04      228.02     23.20 o 
  -6   7  15       59.98       30.78     14.90 o 
  -5   7  15     4117.53     4246.76     93.91 o 
  -4   7  15       56.36       51.62     14.12 o 
  -3   7  15      191.59      146.36     15.57 o 
  -2   7  15      232.71      179.28     16.25 o 
  -1   7  15     1034.12      969.87     30.45 o 
   0   7  15       21.66        6.75     11.14 o 
   1   7  15      297.08      258.00     19.05 o 
   2   7  15      322.12      272.11     20.23 o 
   3   7  15        5.45        5.05     18.82 o 
   4   7  15       39.51       18.80     25.26 o 
  -7   8  15     1247.58     1217.93     45.41 o 
  -6   8  15        6.22      -13.95     13.95 o 
  -5   8  15      490.30      444.91     26.96 o 
  -4   8  15      122.30       76.63     14.40 o 
  -3   8  15      314.59      275.69     19.61 o 
  -2   8  15      201.66      147.23     18.32 o 
  -1   8  15      124.27       88.06     14.48 o 
   0   8  15      811.38      724.56     27.18 o 
   1   8  15      719.77      624.81     26.11 o 
   2   8  15     2421.42     2414.89     56.19 o 
   3   8  15     1009.01     1048.48     44.45 o 
  -6   9  15      201.69      182.40     21.01 o 
  -5   9  15     1490.70     1438.51     46.12 o 
  -4   9  15       47.24       28.21     13.71 o 
  -3   9  15      602.13      576.53     31.02 o 
  -2   9  15     1487.08     1506.69     46.82 o 
  -1   9  15     1459.84     1415.48     44.67 o 
   0   9  15      146.13      101.15     15.18 o 
   1   9  15       45.75       22.12     14.00 o 
   2   9  15      728.17      687.25     29.31 o 
   3   9  15       62.10       10.47     18.33 o 
  -5  10  15      222.10      169.91     19.51 o 
  -4  10  15       55.41       44.92     14.74 o 
  -3  10  15     1742.34     1663.39     51.57 o 
  -2  10  15       35.95       -3.59     14.12 o 
  -1  10  15        6.30       15.98     15.35 o 
   0  10  15     1485.04     1416.90     46.16 o 
   1  10  15      142.31      114.09     16.73 o 
   2  10  15      439.66      393.12     26.61 o 
  -4  11  15       19.69       -4.42     25.17 o 
  -3  11  15      223.51      219.37     23.40 o 
  -2  11  15     1196.99     1157.48     42.22 o 
  -1  11  15      570.90      468.00     28.65 o 
   0  11  15     1090.50     1005.56     38.91 o 
  -8   0  16      370.89      330.24     30.62 o 
  -7   0  16      751.89      717.38     39.29 o 
  -6   0  16     1109.98     1024.59     66.76 o 
  -5   0  16     4085.02     3943.45    107.48 o 
  -4   0  16      455.17      406.01     30.07 o 
  -3   0  16     6373.28     6795.16    165.21 o 
  -2   0  16     2011.60     1871.16     61.88 o 
  -1   0  16      594.86      602.62     34.06 o 
   0   0  16    13003.56    13343.74    441.70 o 
   1   0  16     2124.85     2383.19    116.86 o 
   2   0  16     2884.40     2904.45    137.51 o 
   3   0  16      132.33       94.98     35.51 o 
   4   0  16     1491.81     1636.74    101.17 o 
   5   0  16      285.64      198.68     60.08 o 
  -8   1  16      324.19      311.55     25.49 o 
  -7   1  16     5172.70     5528.72    101.34 o 
  -6   1  16      594.39      572.84     24.73 o 
  -5   1  16      581.18      552.60     23.67 o 
  -4   1  16     3597.46     3562.58     69.81 o 
  -3   1  16     3310.16     3323.85     66.03 o 
  -2   1  16     1264.10     1247.23     34.22 o 
  -1   1  16     2693.33     2679.49     56.10 o 
   0   1  16    11429.26    12513.21    294.29 o 
   1   1  16     9362.79    10262.04    251.16 o 
   2   1  16     9816.35    10764.43    529.66 o 
   3   1  16     1331.16     1268.21     73.37 o 
   4   1  16      470.51      330.06     28.02 o 
   5   1  16       71.12       43.40     20.20 o 
  -8   2  16      350.60      301.99     35.01 o 
  -7   2  16      694.09      684.00     33.00 o 
  -6   2  16      732.70      704.81     26.55 o 
  -5   2  16     3653.01     3681.44     72.14 o 
  -4   2  16      256.64      244.58     17.36 o 
  -3   2  16     3576.67     3655.83     70.83 o 
  -2   2  16     4447.31     4580.72     84.51 o 
  -1   2  16     5104.34     5263.19    110.90 o 
   0   2  16     3902.85     4044.74     90.69 o 
   1   2  16     3839.45     3923.30    116.50 o 
   2   2  16     4315.01     4289.66    100.07 o 
   3   2  16      171.10      143.32     21.50 o 
   4   2  16     5119.03     5297.50    120.37 o 
   5   2  16     1146.28     1058.37     45.46 o 
  -8   3  16     2467.34     2550.42     68.81 o 
  -7   3  16     9374.25     9899.43    191.80 o 
  -6   3  16      186.91      140.35     18.54 o 
  -5   3  16     4181.52     4279.66     81.40 o 
  -4   3  16     2955.27     2899.55     60.22 o 
  -3   3  16     4757.25     4902.69     89.51 o 
  -2   3  16     3532.83     3529.58     69.17 o 
  -1   3  16     3906.31     4016.80     89.83 o 
   0   3  16     1337.30     1266.99     42.04 o 
   1   3  16      111.76      123.40     19.28 o 
   2   3  16     2978.14     2853.59     75.32 o 
   3   3  16      614.07      489.47     32.12 o 
   4   3  16     3219.05     3330.60     87.30 o 
  -8   4  16       12.54       -7.13     16.30 o 
  -7   4  16      323.26      282.39     24.77 o 
  -6   4  16     3576.34     3671.85     85.82 o 
  -5   4  16     6254.40     6652.05    134.75 o 
  -4   4  16      334.56      349.09     20.36 o 
  -3   4  16     2559.69     2477.56     53.77 o 
  -2   4  16     7133.73     7532.19    128.04 o 
  -1   4  16     2728.28     2781.43     68.88 o 
   0   4  16     1916.29     1778.50     51.55 o 
   1   4  16     2636.20     2544.02     56.63 o 
   2   4  16     3221.26     3426.60     86.20 o 
   3   4  16     1571.92     1594.34     54.66 o 
   4   4  16    10530.68    12291.00    296.24 o 
  -7   5  16     8842.37     9591.96    187.66 o 
  -6   5  16     1535.77     1542.88     49.03 o 
  -5   5  16     4224.55     4410.67     97.92 o 
  -4   5  16     3005.10     2988.44     62.32 o 
  -3   5  16     4384.50     4517.06     94.07 o 
  -2   5  16     1647.66     1557.91     47.08 o 
  -1   5  16     4191.65     4249.40     94.61 o 
   0   5  16     1062.04      946.92     30.72 o 
   1   5  16      253.26      221.04     18.07 o 
   2   5  16     2672.63     2636.08     83.26 o 
   3   5  16     1475.56     1505.28     53.68 o 
   4   5  16     1045.53      931.96     50.64 o 
  -7   6  16      226.67      206.95     21.85 o 
  -6   6  16     3600.93     3830.97     89.68 o 
  -5   6  16    12988.53    14101.33    260.02 o 
  -4   6  16     3194.71     3274.79     77.77 o 
  -3   6  16     2091.96     2100.55     49.13 o 
  -2   6  16     3882.26     3846.24     87.68 o 
  -1   6  16      414.68      376.11     22.27 o 
   0   6  16     1266.67     1184.18     39.80 o 
   1   6  16      548.50      480.44     27.50 o 
   2   6  16     1290.08     1171.08     44.94 o 
   3   6  16     1068.04     1119.54     46.36 o 
  -6   7  16     2240.05     2216.62     61.36 o 
  -5   7  16      610.54      561.63     31.43 o 
  -4   7  16     2890.47     2938.45     71.74 o 
  -3   7  16     4296.31     4446.40     96.65 o 
  -2   7  16      433.21      389.68     21.91 o 
  -1   7  16     2481.71     2387.94     53.77 o 
   0   7  16     3146.50     3035.69     64.14 o 
   1   7  16      171.79      121.43     16.61 o 
   2   7  16     4772.69     5085.21    115.71 o 
   3   7  16     2165.65     2329.51     70.39 o 
  -6   8  16     1040.13      909.59     37.38 o 
  -5   8  16     6456.18     6895.85    160.18 o 
  -4   8  16      310.06      281.32     23.07 o 
  -3   8  16      899.09      807.90     42.22 o 
  -2   8  16     2196.70     2229.48     60.16 o 
  -1   8  16     1417.11     1391.66     38.85 o 
   0   8  16     2101.90     1974.99     48.25 o 
   1   8  16     1618.36     1585.24     43.26 o 
   2   8  16      758.93      649.89     29.38 o 
  -5   9  16      357.87      320.56     45.94 o 
  -4   9  16     2759.99     2672.85    155.06 o 
  -3   9  16     3210.78     3399.97     96.74 o 
  -2   9  16     1432.05     1435.49     68.52 o 
  -1   9  16      801.94      735.50     32.91 o 
   0   9  16     2322.99     2254.66     53.18 o 
   1   9  16     1155.69     1107.64     35.90 o 
  -4  10  16      101.17       94.44     22.57 o 
  -3  10  16      496.01      446.89     58.71 o 
  -2  10  16     2362.44     2479.31     98.38 o 
  -1  10  16     4160.69     4312.15    165.59 o 
   0  10  16     2462.08     2449.28     81.80 o 
  -7   1  17      481.96      476.81     25.19 o 
  -6   1  17      373.99      366.53     21.66 o 
  -5   1  17       90.88      100.46     14.82 o 
  -4   1  17       69.32       25.02     12.20 o 
  -3   1  17        3.50        3.28     11.22 o 
  -2   1  17     1101.43     1065.13     32.47 o 
  -1   1  17      100.44       67.12     22.79 o 
   0   1  17       53.80       37.57     24.09 o 
   1   1  17      127.02       96.59     31.93 o 
   2   1  17        0.25       -4.88     20.17 o 
   3   1  17       71.27       64.90     24.40 o 
   4   1  17      272.84      271.25     74.40 o 
  -7   2  17     1486.03     1463.73     53.96 o 
  -6   2  17        0.85      -11.61     11.61 o 
  -5   2  17       14.51        7.80     11.78 o 
  -4   2  17       39.64       13.20     11.73 o 
  -3   2  17      166.77      160.15     23.34 o 
  -2   2  17       18.36        6.77     11.25 o 
  -1   2  17        3.59       -1.87     12.79 o 
   0   2  17      768.83      691.07     44.94 o 
   1   2  17      227.68      182.87     28.66 o 
   2   2  17      166.56      125.57     26.91 o 
   3   2  17        1.83       -9.24     22.51 o 
   4   2  17       34.93       38.45     37.99 o 
  -7   3  17      479.39      514.22     34.51 o 
  -6   3  17      691.23      665.25     38.60 o 
  -5   3  17       40.76       41.42     13.50 o 
  -4   3  17       99.91       69.33     14.04 o 
  -3   3  17      299.75      270.22     19.02 o 
  -2   3  17     1867.94     1829.72     52.69 o 
  -1   3  17     1504.40     1455.66     46.14 o 
   0   3  17      371.13      331.88     25.20 o 
   1   3  17       56.53       44.42     21.55 o 
   2   3  17       90.44       84.14     24.70 o 
   3   3  17      227.53      208.18     38.61 o 
  -7   4  17      250.66      234.49     24.25 o 
  -6   4  17      211.85      169.02     21.13 o 
  -5   4  17     1237.21     1178.98     41.85 o 
  -4   4  17       52.86       23.67     12.74 o 
  -3   4  17       96.91      101.66     14.55 o 
  -2   4  17        2.18       10.94     14.05 o 
  -1   4  17      418.62      357.22     25.34 o 
   0   4  17     2601.55     2685.23     69.36 o 
   1   4  17       92.22       73.46     22.21 o 
   2   4  17      166.71      132.48     38.95 o 
   3   4  17      116.90       60.59     22.07 o 
  -7   5  17      307.81      246.67     24.44 o 
  -6   5  17      528.21      460.02     29.79 o 
  -5   5  17      130.01      110.54     19.24 o 
  -4   5  17      490.07      428.65     38.29 o 
  -3   5  17      714.35      714.55     27.76 o 
  -2   5  17        5.26        8.38     13.93 o 
  -1   5  17       70.35       47.82     16.27 o 
   0   5  17      406.08      332.93     24.89 o 
   1   5  17       11.02        4.21     19.98 o 
   2   5  17      451.99      412.51     38.54 o 
   3   5  17      414.55      360.74     32.11 o 
  -6   6  17      120.38       85.98     18.77 o 
  -5   6  17      479.26      449.46     29.81 o 
  -4   6  17       48.43       27.68     16.33 o 
  -3   6  17       11.83       13.12     17.97 o 
  -2   6  17      649.79      596.35     31.82 o 
  -1   6  17      314.22      271.32     22.93 o 
   0   6  17       82.11       50.49     16.15 o 
   1   6  17       86.95       55.79     15.47 o 
   2   6  17      517.73      492.87     40.40 o 
  -5   7  17       80.81       43.18     16.63 o 
  -4   7  17        0.29      -14.32     14.32 o 
  -3   7  17      856.02      702.01     40.05 o 
  -2   7  17       49.60       38.57     19.48 o 
  -1   7  17      408.31      381.95     28.23 o 
   0   7  17        2.65       16.44     13.44 o 
   1   7  17        6.41        4.15     13.62 o 
   2   7  17      697.99      588.45     36.04 o 
  -5   8  17       81.00       66.31     18.35 o 
  -4   8  17      671.39      672.41     33.30 o 
  -3   8  17      274.80      245.00     28.42 o 
  -2   8  17      992.93      899.86     45.63 o 
  -1   8  17     4702.85     4851.05    159.39 o 
   0   8  17      662.76      681.02     28.64 o 
   1   8  17      318.53      242.99     20.88 o 
  -3   9  17      363.66      315.27     31.82 o 
  -2   9  17       39.09       33.68     21.10 o 
  -1   9  17     1924.86     1842.00     54.53 o 
   0   9  17      494.87      444.87     28.98 o 
  -7   0  18     6515.71     7017.60    177.76 o 
  -6   0  18      112.73      104.89     23.44 o 
  -5   0  18      544.69      530.72     44.18 o 
  -4   0  18     2062.59     2050.87     70.58 o 
  -3   0  18      295.78      271.15     41.36 o 
  -2   0  18      228.87      209.67     29.04 o 
  -1   0  18     1580.56     1445.27     86.03 o 
   0   0  18     4905.86     5117.92    205.37 o 
   1   0  18     3088.68     3468.11    158.29 o 
   2   0  18     6053.12     7186.87    274.88 o 
   3   0  18      773.83      747.55     73.50 o 
  -7   1  18      386.13      336.41     27.62 o 
  -6   1  18     2826.92     2888.22     63.75 o 
  -5   1  18     9504.86    10470.47    174.26 o 
  -4   1  18      265.45      217.15     18.60 o 
  -3   1  18     3449.98     3645.82     73.54 o 
  -2   1  18      864.70      734.26     28.12 o 
  -1   1  18      832.93      771.45     45.10 o 
   0   1  18     3173.26     3446.83    108.86 o 
   1   1  18     2130.70     2215.72    110.46 o 
   2   1  18     3216.12     3310.07    110.42 o 
   3   1  18     1594.51     1577.32     71.10 o 
  -7   2  18     7260.11     8145.47    165.15 o 
  -6   2  18      303.99      275.99     21.60 o 
  -5   2  18     1187.51     1172.57     36.21 o 
  -4   2  18     1747.37     1725.64     44.77 o 
  -3   2  18     2920.06     2868.08     62.09 o 
  -2   2  18      239.04      196.03     21.41 o 
  -1   2  18     2423.14     2434.75     90.63 o 
   0   2  18     2835.98     2735.40     93.36 o 
   1   2  18     1385.72     1311.04    103.10 o 
   2   2  18     2257.63     2328.42    139.57 o 
   3   2  18      859.45      812.82     57.47 o 
  -6   3  18      333.90      294.82     25.06 o 
  -5   3  18     4389.36     4600.69     89.00 o 
  -4   3  18       62.48       44.57     14.20 o 
  -3   3  18      654.65      597.73     27.46 o 
  -2   3  18     5767.43     5912.36    125.33 o 
  -1   3  18     2874.36     2976.23    110.39 o 
   0   3  18     3274.07     3583.60    132.55 o 
   1   3  18     2461.91     2426.06     88.19 o 
   2   3  18     1672.60     1457.55     66.82 o 
  -6   4  18       50.80       52.80     18.11 o 
  -5   4  18     1225.38     1168.63     68.68 o 
  -4   4  18     3399.90     3533.43     97.33 o 
  -3   4  18     7022.31     7600.96    154.24 o 
  -2   4  18     3095.63     3240.90     80.04 o 
  -1   4  18     3975.78     4140.78     95.83 o 
   0   4  18     1352.13     1260.29     58.54 o 
   1   4  18      578.88      545.70     42.81 o 
   2   4  18     2886.07     3116.01    105.82 o 
  -6   5  18      397.09      365.24     28.16 o 
  -5   5  18     4308.33     4677.26    105.32 o 
  -4   5  18      282.55      253.78     24.33 o 
  -3   5  18     1140.07     1148.77     42.44 o 
  -2   5  18     4189.46     4338.16     99.27 o 
  -1   5  18     4235.84     4412.42    100.76 o 
   0   5  18      763.66      670.13     33.61 o 
   1   5  18     1526.51     1475.91     92.29 o 
   2   5  18     1857.93     1801.57     74.66 o 
  -5   6  18      465.20      475.64     30.98 o 
  -4   6  18     2653.23     2675.25     70.22 o 
  -3   6  18     9903.72    10585.95    250.26 o 
  -2   6  18     3203.16     3241.85     90.14 o 
  -1   6  18     1564.64     1553.51     50.26 o 
   0   6  18     3319.56     3336.63     82.42 o 
   1   6  18     1622.20     1606.18     67.92 o 
  -4   7  18     1280.59     1266.57     55.52 o 
  -3   7  18     2029.12     2110.84     84.93 o 
  -2   7  18     1921.70     1873.42     69.81 o 
  -1   7  18     2825.65     2780.32     72.50 o 
   0   7  18      604.19      552.87     32.95 o 
  -2   8  18     1319.05     1279.18     56.32 o 
  -6   1  19       18.97       17.96     15.25 o 
  -5   1  19      466.93      453.42     25.71 o 
  -4   1  19       53.03       60.53     15.06 o 
  -3   1  19      187.77      154.32     17.77 o 
  -2   1  19       11.41        2.37     15.33 o 
  -1   1  19      173.24      144.61     26.79 o 
   0   1  19      311.55      264.52     54.03 o 
   1   1  19       54.25       53.02     25.84 o 
  -5   2  19      157.42      171.05     19.07 o 
  -4   2  19      191.13      189.70     19.33 o 
  -3   2  19        4.11       -4.92     13.00 o 
  -2   2  19        0.69        5.57     15.51 o 
  -1   2  19       46.84       80.07     26.08 o 
   0   2  19      431.45      350.71     36.87 o 
   1   2  19      484.67      421.19     40.93 o 
  -5   3  19      712.64      647.84     30.24 o 
  -4   3  19     1855.51     1959.51     50.13 o 
  -3   3  19      321.38      312.99     26.07 o 
  -2   3  19       17.82        6.58     15.73 o 
  -1   3  19      416.84      371.67     33.59 o 
   0   3  19       12.93       17.59     22.22 o 
   1   3  19        1.03       -9.99     37.65 o 
  -5   4  19       21.38       -0.74     16.75 o 
  -4   4  19       17.40       19.93     14.87 o 
  -3   4  19     1177.95     1129.48     42.86 o 
  -2   4  19       18.82       20.79     18.69 o 
  -1   4  19      240.05      207.11     23.67 o 
   0   4  19        6.00       -3.94     22.37 o 
  -4   5  19       79.17       81.68     24.09 o 
  -3   5  19      274.96      273.08     26.01 o 
  -2   5  19      137.76      121.40     21.25 o 
  -1   5  19       68.70       47.56     18.43 o 
   0   5  19      585.66      512.95     96.08 o 
  -3   6  19     1011.53      881.65     47.28 o 
  -2   6  19       36.49       32.02     18.10 o 
  -4   0  20     1179.25     1130.39     53.32 o 
  -3   0  20     1165.60     1167.95     53.83 o 
  -2   0  20     2256.32     2252.01    117.00 o 
  -1   0  20      371.32      386.65     54.37 o 
  -4   1  20     2150.84     2216.86     54.96 o 
  -3   1  20     5306.18     5733.91    125.29 o 
  -2   1  20       77.75       49.26     23.13 o 
  -1   1  20     2758.12     2797.12     97.18 o 
  -3   2  20      597.37      553.90     33.32 o 
  -2   2  20     2706.94     2854.56     76.05 o 
  -1   2  20     3780.86     3922.73    122.90 o 
  -2   3  20      917.28      831.41     38.80 o 
                                                 
